# Supplementary material for: Antarctic Krill 454 Pyrosequencing Reveals Chaperone and Stress Transcriptome
Source: PLoS One. 2011 Jan 6;6(1):e15919. doi: 10.1371/journal.pone.0015919 (PMC3017093; doi:10.1371/journal.pone.0015919)
Supplement: Table S1 — Microsatellite repeats found in excess of 7 copies per repeat unit in E. superba data. (XLS) [file pone.0015919.s007.xls]

## Sheet: Sheet1
contig	motif length	start site along contig	number of repeats	rounded repeat number	repeat length	motif	repeat
contig09187	9	1	7.667	7	63	ACCAGATCC	ACCAGATCCACCAGATCCACCAGATCCACCAGATCCACCAGATCCACCAGATCCACCAGATCCACCAGA
contig18826	6	191	9.5	9	54	ACCATC	ATGGTGATGGTGATGGTGATGGTGATGGTGATGGTGATGGTGATGGTGATGGTGATG
contig18826	6	113	13.833	13	78	AATGGT	ATGGTAATGGTAATGGTAATGGTAATGGTAATGGTAATGGTAATGGTAATGGTAATGGTAATGGTAATGGTAATGGTAATGGT
contig06653	6	1	7.5	7	42	ACATCT	ATCTACATCTACATCTACATCTACATCTACATCTACATCTACATC
contig19084	6	65	12.667	12	72	AGAGAT	CTCTATCTCTATCTCTATCTCTATCTCTATCTCTATCTCTATCTCTATCTCTATCTCTATCTCTATCTCTATCTCT
contig14930	6	1	15.333	15	90	ACATAT	TATACATATACATATACATATACATATACATATACATATACATATACATATACATATACATATACATATACATATACATATACATATACATA
contig10332	6	15	8.833	8	48	ACACCT	AGGTGTAGGTGTAGGTGTAGGTGTAGGTGTAGGTGTAGGTGTAGGTGTAGGTG
contig20160	5	264	7.6	7	35	AACGT	CGTAACGTAACGTAACGTAACGTAACGTAACGTAACGT
contig15601	4	200	7.5	7	28	ATCC	ATCCATCCATCCATCCATCCATCCATCCAT
contig11888	4	337	13.25	13	52	ACAT	ATACATACATACATACATACATACATACATACATACATACATACATACATACA
contig07393	4	660	24.25	24	96	AGAT	ATCTATCTATCTATCTATCTATCTATCTATCTATCTATCTATCTATCTATCTATCTATCTATCTATCTATCTATCTATCTATCTATCTATCTATCTA
contig15601	4	300	7.25	7	28	ACAT	ACATACATACATACATACATACATACATA
contig11104	4	771	19.5	19	76	AGAT	TAGATAGATAGATAGATAGATAGATAGATAGATAGATAGATAGATAGATAGATAGATAGATAGATAGATAGATAGATA
contig04822	4	309	9	9	36	AAAT	TAAATAAATAAATAAATAAATAAATAAATAAATAAA
contig17814	4	164	8.25	8	32	ACAT	GTATGTATGTATGTATGTATGTATGTATGTATG
contig07641	3	408	10	10	30	AAT	ATTATTATTATTATTATTATTATTATTATT
contig08408	3	163	7.333	7	21	AGC	CAGCAGCAGCAGCAGCAGCAGC
contig09090	3	236	9.333	9	27	AAC	ACAACAACAACAACAACAACAACAACAA
contig03262	3	48	9.667	9	27	AAT	ATAATAATAATAATAATAATAATAATAAT
contig07856	3	408	7.667	7	21	AAC	CAACAACAACAACAACAACAACA
contig03433	3	955	7.667	7	21	ATC	GATGATGATGATGATGATGATGA
contig21301	3	231	7	7	21	AAG	TTCTTCTTCTTCTTCTTCTTC
contig07581	3	156	8.667	8	24	ATC	TGATGATGATGATGATGATGATGATG
contig07695	3	498	9.667	9	27	AAG	GAAGAAGAAGAAGAAGAAGAAGAAGAAGA
contig07449	3	937	7.667	7	21	AGG	GAGGAGGAGGAGGAGGAGGAGGA
contig01491	3	104	10.333	10	30	ATC	TGATGATGATGATGATGATGATGATGATGAT
contig13953	3	431	7.667	7	21	ATC	GATGATGATGATGATGATGATGA
contig07449	3	1104	9.667	9	27	AGC	AGCAGCAGCAGCAGCAGCAGCAGCAGCAG
contig05387	3	98	8.667	8	24	ATC	GATGATGATGATGATGATGATGATGA
contig03787	3	296	8	8	24	AGC	CTGCTGCTGCTGCTGCTGCTGCTG
contig15291	3	72	7.667	7	21	ATC	CATCATCATCATCATCATCATCA
contig05036	3	1	10.333	10	30	ATC	GATGATGATGATGATGATGATGATGATGATG
contig04136	3	178	7.667	7	21	AAC	CAACAACAACAACAACAACAACA
contig01268	3	921	8	8	24	ATC	TGATGATGATGATGATGATGATGA
contig06852	3	494	7.667	7	21	AAC	ACAACAACAACAACAACAACAAC
contig06895	3	234	7.667	7	21	ATC	TCATCATCATCATCATCATCATC
contig05726	3	553	7.333	7	21	AAC	AACAACAACAACAACAACAACA
contig05775	3	566	9	9	27	ATC	ATCATCATCATCATCATCATCATCATC
contig19218	3	363	12.333	12	36	AGC	TGCTGCTGCTGCTGCTGCTGCTGCTGCTGCTGCTGCT
contig18976	3	191	7.333	7	21	AAT	TAATAATAATAATAATAATAAT
contig18580	3	158	8.333	8	24	AGC	AGCAGCAGCAGCAGCAGCAGCAGCA
contig18012	3	23	10.667	10	30	AAT	TAATAATAATAATAATAATAATAATAATAATA
contig20568	3	68	10	10	30	AAT	ATAATAATAATAATAATAATAATAATAATA
contig03300	3	1109	7.333	7	21	AAG	TCTTCTTCTTCTTCTTCTTCTT
contig16462	3	67	9.667	9	27	AAT	TATTATTATTATTATTATTATTATTATTA
contig17552	3	208	9.667	9	27	AGC	CAGCAGCAGCAGCAGCAGCAGCAGCAGCA
contig17628	3	110	8.667	8	24	AAT	AATAATAATAATAATAATAATAATAA
contig21301	3	175	8.667	8	24	AAG	TCTTCTTCTTCTTCTTCTTCTTCTTC
contig21623	3	195	9.667	9	27	AAG	TCTTCTTCTTCTTCTTCTTCTTCTTCTTC
contig22058	3	154	11	11	33	ACT	ACTACTACTACTACTACTACTACTACTACTACT
contig12537	3	183	9.333	9	27	ACC	CACCACCACCACCACCACCACCACCACC
contig19464	3	111	7.667	7	21	AAT	AATAATAATAATAATAATAATAA
contig20138	3	180	7.667	7	21	ATC	GATGATGATGATGATGATGATGA
contig20138	3	290	8.333	8	24	ATC	GATGATGATGATGATGATGATGATG
contig15035	3	267	7.333	7	21	ATC	TCATCATCATCATCATCATCAT
contig11931	3	154	7.667	7	21	AGC	CAGCAGCAGCAGCAGCAGCAGCA
contig00989	3	818	9	9	27	ATC	GATGATGATGATGATGATGATGATGAT
contig10051	3	66	7.333	7	21	ACT	TAGTAGTAGTAGTAGTAGTAGT
contig10625	3	62	9	9	27	AAT	AATAATAATAATAATAATAATAATAAT
contig10792	3	780	7.667	7	21	AGG	GAGGAGGAGGAGGAGGAGGAGGA
contig13299	3	266	8	8	24	AAT	TAATAATAATAATAATAATAATAA
contig15561	3	327	7.667	7	21	AGC	TGCTGCTGCTGCTGCTGCTGCTG
contig15755	3	12	7.333	7	21	AGC	AGCAGCAGCAGCAGCAGCAGCA
contig16075	3	238	8.667	8	24	AAC	CAACAACAACAACAACAACAACAACA
contig11931	3	194	10	10	30	AAC	CAACAACAACAACAACAACAACAACAACAA
contig14871	3	144	10.333	10	30	AAG	CTTCTTCTTCTTCTTCTTCTTCTTCTTCTTC
contig02267	3	621	10	10	30	AGC	GCAGCAGCAGCAGCAGCAGCAGCAGCAGCA
contig15286	3	280	7.667	7	21	ATC	CATCATCATCATCATCATCATCA
contig05354	3	110	7.667	7	21	ATC	TCATCATCATCATCATCATCATC
contig02683	3	671	8.667	8	24	ACT	GTAGTAGTAGTAGTAGTAGTAGTAGT
contig00671	3	620	7.333	7	21	CCG	GCCGCCGCCGCCGCCGCCGCCG
contig16905	3	50	8.333	8	24	AGC	CTGCTGCTGCTGCTGCTGCTGCTGC
contig00816	3	1240	8.667	8	24	AAG	GAAGAAGAAGAAGAAGAAGAAGAAGA
contig05775	3	476	29.667	29	87	ATC	TCATCATCATCATCATCATCATCATCATCATCATCATCATCATCATCATCATCATCATCATCATCATCATCATCATCATCATCATCATC
contig09097	3	155	8	8	24	AGC	AGCAGCAGCAGCAGCAGCAGCAGC
contig11759	3	49	8	8	24	AAT	TATTATTATTATTATTATTATTAT
contig01745	3	488	9.667	9	27	ATC	GATGATGATGATGATGATGATGATGATGA
contig00860	3	439	7.667	7	21	ACT	TACTACTACTACTACTACTACTA
contig02210	3	274	8.333	8	24	AAC	AACAACAACAACAACAACAACAACA
contig05107	2	1	34	34	68	AC	CACACACACACACACACACACACACACACACACACACACACACACACACACACACACACACACACACA
contig01208	2	174	12.5	12	24	AC	ACACACACACACACACACACACACA
contig03728	2	694	8.5	8	16	AT	TATATATATATATATAT
contig13195	2	193	8	8	16	AT	ATATATATATATATAT
contig07251	2	246	41	41	82	AC	ACACACACACACACACACACACACACACACACACACACACACACACACACACACACACACACACACACACACACACACACAC
contig03970	2	280	9	9	18	AT	TATATATATATATATATA
contig10597	2	120	8.5	8	16	AT	ATATATATATATATATA
contig15273	2	398	7	7	14	AT	ATATATATATATAT
contig15518	2	186	9	9	18	AT	ATATATATATATATATAT
contig01176	2	84	13	13	26	AT	ATATATATATATATATATATATATAT
contig05063	2	24	7.5	7	14	AT	TATATATATATATAT
contig15355	2	271	7.5	7	14	AT	TATATATATATATAT
contig05048	2	447	7	7	14	AT	TATATATATATATA
contig01773	2	754	7.5	7	14	AT	TATATATATATATAT
contig16351	2	160	8.5	8	16	AT	ATATATATATATATATA
contig03842	2	1199	7.5	7	14	AT	TATATATATATATAT
contig10635	2	238	7	7	14	AT	TATATATATATATA
contig19939	2	75	8	8	16	AT	ATATATATATATATAT
contig16640	2	269	7.5	7	14	AT	TATATATATATATAT
contig16696	2	128	7	7	14	AT	TATATATATATATA
contig13505	2	37	9	9	18	AT	ATATATATATATATATAT
contig04879	2	301	7	7	14	AT	ATATATATATATAT
contig15679	2	332	7	7	14	AT	ATATATATATATAT
contig01147	2	114	7	7	14	AT	ATATATATATATAT
contig16182	2	30	7.5	7	14	AT	ATATATATATATATA
contig16161	2	232	7	7	14	AT	ATATATATATATAT
contig16144	2	15	7.5	7	14	AT	ATATATATATATATA
contig16154	2	321	7.5	7	14	AT	ATATATATATATATA
contig01268	2	1717	7.5	7	14	AT	TATATATATATATAT
contig17802	2	257	8.5	8	16	AC	TGTGTGTGTGTGTGTGT
contig15417	2	140	8	8	16	AT	ATATATATATATATAT
contig13076	2	324	12.5	12	24	AG	AGAGAGAGAGAGAGAGAGAGAGAGA
contig13183	2	266	7	7	14	AT	ATATATATATATAT
contig13394	2	348	7.5	7	14	AT	TATATATATATATAT
contig01003	2	1021	8	8	16	AT	TATATATATATATATA
contig02273	2	88	9	9	18	AT	TATATATATATATATATA
contig13349	2	186	8.5	8	16	AT	TATATATATATATATAT
contig12443	2	251	8	8	16	AT	ATATATATATATATAT
contig11928	2	1	7.5	7	14	AT	TATATATATATATAT
contig01906	2	488	7	7	14	AT	ATATATATATATAT
contig12430	2	255	7	7	14	AT	ATATATATATATAT
contig12565	2	234	7.5	7	14	AT	TATATATATATATAT
contig01230	2	198	7	7	14	AT	ATATATATATATAT
contig12530	2	50	8.5	8	16	AT	TATATATATATATATAT
contig02242	2	1431	7.5	7	14	AT	ATATATATATATATA
contig13686	2	297	7.5	7	14	AT	TATATATATATATAT
contig06566	2	557	9	9	18	AT	ATATATATATATATATAT
contig14817	2	53	7.5	7	14	AC	GTGTGTGTGTGTGTG
contig14545	2	291	10	10	20	AT	ATATATATATATATATATAT
contig14618	2	231	7	7	14	AT	TATATATATATATA
contig04467	2	95	8.5	8	16	AC	TGTGTGTGTGTGTGTGT
contig15241	2	210	8	8	16	AT	ATATATATATATATAT
contig12348	2	539	7	7	14	AG	AGAGAGAGAGAGAG
contig01208	2	154	9.5	9	18	AC	ACACACACACACACACACA
contig15358	2	187	8	8	16	AC	GTGTGTGTGTGTGTGT
contig14029	2	427	20	20	40	AC	CACACACACACACACACACACACACACACACACACACACA
contig13880	2	17	7	7	14	AT	ATATATATATATAT
contig07380	2	649	7	7	14	AT	ATATATATATATAT
contig01589	2	1461	7.5	7	14	AT	TATATATATATATAT
contig14515	2	422	41	41	82	AC	ACACACACACACACACACACACACACACACACACACACACACACACACACACACACACACACACACACACACACACACACAC
contig14081	2	193	7	7	14	AT	TATATATATATATA
contig14124	2	93	7.5	7	14	AT	TATATATATATATAT
contig19020	2	154	8	8	16	AT	TATATATATATATATA
contig00615	2	677	7	7	14	AT	TATATATATATATA
contig19694	2	945	7	7	14	AT	ATATATATATATAT
contig19387	2	517	8.5	8	16	AT	TATATATATATATATAT
contig19609	2	991	7	7	14	AT	ATATATATATATAT
contig00488	2	355	8	8	16	AT	TATATATATATATATA
contig10636	2	279	7.5	7	14	AT	TATATATATATATAT
contig19807	2	296	10	10	20	AT	ATATATATATATATATATAT
contig16736	2	300	7	7	14	AT	TATATATATATATA
contig19084	2	136	7	7	14	AG	TCTCTCTCTCTCTC
contig19146	2	589	7	7	14	AT	TATATATATATATA
contig19060	2	571	11	11	22	AC	ACACACACACACACACACACAC
contig19063	2	57	56.5	56	112	AT	TATATATATATATATATATATATATATATATATATATATATATATATATATATATATATATATATATATATATATATATATATATATATATATATATATATATATATATATAT
contig18257	2	283	8	8	16	AT	ATATATATATATATAT
contig19281	2	139	7	7	14	AT	ATATATATATATAT
contig19173	2	1598	7	7	14	AT	TATATATATATATA
contig14701	2	87	8.5	8	16	AT	ATATATATATATATATA
contig21471	2	654	7	7	14	AT	ATATATATATATAT
contig00159	2	271	7	7	14	AT	ATATATATATATAT
contig13275	2	155	7	7	14	AT	ATATATATATATAT
contig21329	2	495	11	11	22	AT	ATATATATATATATATATATAT
contig21936	2	45	9	9	18	AC	TGTGTGTGTGTGTGTGTG
contig12391	2	254	7	7	14	AT	ATATATATATATAT
contig21743	2	113	7.5	7	14	AT	ATATATATATATATA
contig21760	2	10	8.5	8	16	AT	ATATATATATATATATA
contig00337	2	580	7.5	7	14	AT	TATATATATATATAT
contig20605	2	244	8	8	16	AT	ATATATATATATATAT
contig12078	2	127	8.5	8	16	AT	TATATATATATATATAT
contig20431	2	484	8	8	16	AC	CACACACACACACACA
contig21213	2	188	9	9	18	AT	ATATATATATATATATAT
contig00165	2	199	9	9	18	AT	ATATATATATATATATAT
contig17814	2	137	7.5	7	14	AT	TATATATATATATAT
contig21164	2	269	26.5	26	52	AG	AGAGAGAGAGAGAGAGAGAGAGAGAGAGAGAGAGAGAGAGAGAGAGAGAGAGA
contig16749	2	308	7	7	14	AT	TATATATATATATA
contig21164	2	221	9	9	18	AG	GAGAGAGAGAGAGAGAGA
contig17851	2	245	9	9	18	AT	ATATATATATATATATAT
contig17754	2	167	7.5	7	14	AT	TATATATATATATAT
contig15619	2	298	7	7	14	AT	ATATATATATATAT
contig18161	2	117	7.5	7	14	AT	ATATATATATATATA
contig19281	2	24	8.5	8	16	AT	TATATATATATATATAT
contig00861	2	1581	7.5	7	14	AC	TGTGTGTGTGTGTGT
contig18067	2	51	7	7	14	AT	TATATATATATATA
contig17058	2	167	9	9	18	AT	ATATATATATATATATAT
contig01660	2	889	7.5	7	14	AT	TATATATATATATAT
contig16859	2	278	10.5	10	20	AT	TATATATATATATATATATAT
contig03728	2	725	7	7	14	AT	ATATATATATATAT
contig00976	2	421	7.5	7	14	AT	ATATATATATATATA
contig00967	2	948	11.5	11	22	AG	AGAGAGAGAGAGAGAGAGAGAGA
contig17253	2	308	12	12	24	AC	CACACACACACACACACACACACA
contig08309	2	1	11	11	22	AT	ATATATATATATATATATATAT
contig00750	2	1770	7.5	7	14	AT	TATATATATATATAT
contig13912	2	266	7	7	14	AG	AGAGAGAGAGAGAG
contig18626	2	99	8.5	8	16	AT	TATATATATATATATAT
contig18642	2	140	7	7	14	AT	ATATATATATATAT
contig11953	2	94	8	8	16	AT	ATATATATATATATAT
contig00907	2	174	10	10	20	AT	ATATATATATATATATATAT
contig18899	2	216	18	18	36	AG	AGAGAGAGAGAGAGAGAGAGAGAGAGAGAGAGAGAG
contig18907	2	8	7	7	14	AT	ATATATATATATAT
contig18457	2	224	7	7	14	AT	TATATATATATATA
contig02283	2	281	8.5	8	16	AT	ATATATATATATATATA
contig18287	2	213	10	10	20	AT	ATATATATATATATATATAT
contig18349	2	202	7	7	14	AT	ATATATATATATAT
contig18613	2	201	9.5	9	18	AG	AGAGAGAGAGAGAGAGAGA
contig01515	2	1196	7	7	14	AT	ATATATATATATAT
contig17859	2	542	10.5	10	20	AT	ATATATATATATATATATATA
contig18609	2	256	10	10	20	AT	TATATATATATATATATATA
contig05148	2	646	24	24	48	AC	GTGTGTGTGTGTGTGTGTGTGTGTGTGTGTGTGTGTGTGTGTGTGTGT
contig02508	2	176	7	7	14	AT	TATATATATATATA
contig05775	2	385	10	10	20	AT	ATATATATATATATATATAT
contig01654	2	239	7	7	14	AT	TATATATATATATA
contig03622	2	6	7	7	14	AT	TATATATATATATA
contig05944	2	438	7.5	7	14	AT	ATATATATATATATA
contig05215	2	405	8	8	16	AT	ATATATATATATATAT
contig18493	2	266	10.5	10	20	AT	ATATATATATATATATATATA
contig05853	2	322	11.5	11	22	AC	ACACACACACACACACACACACA
contig05307	2	737	7	7	14	AT	ATATATATATATAT
contig05313	2	10	8.5	8	16	AT	ATATATATATATATATA
contig11429	2	244	7	7	14	AT	ATATATATATATAT
contig17193	2	297	10.5	10	20	AT	TATATATATATATATATATAT
contig05471	2	694	7	7	14	AT	ATATATATATATAT
contig02552	2	950	9.5	9	18	AT	TATATATATATATATATAT
contig07046	2	429	8.5	8	16	AT	TATATATATATATATAT
contig02553	2	2107	7	7	14	AT	ATATATATATATAT
contig03385	2	751	7.5	7	14	AT	TATATATATATATAT
contig07075	2	743	8	8	16	AT	ATATATATATATATAT
contig06056	2	1254	8	8	16	AT	TATATATATATATATA
contig06940	2	455	9	9	18	AT	ATATATATATATATATAT
contig15320	2	219	7.5	7	14	AT	TATATATATATATAT
contig07274	2	562	7	7	14	AC	GTGTGTGTGTGTGT
contig07151	2	10	11.5	11	22	AT	ATATATATATATATATATATATA
contig07196	2	496	7.5	7	14	AT	TATATATATATATAT
contig06261	2	596	8.5	8	16	AT	ATATATATATATATATA
contig02419	2	1232	8	8	16	AT	ATATATATATATATAT
contig06119	2	1	30	30	60	AC	TGTGTGTGTGTGTGTGTGTGTGTGTGTGTGTGTGTGTGTGTGTGTGTGTGTGTGTGTGTG
contig06216	2	1518	7	7	14	AT	ATATATATATATAT
contig06566	2	673	7	7	14	AT	TATATATATATATA
contig02365	2	351	7	7	14	AT	ATATATATATATAT
contig06518	2	415	7	7	14	AT	ATATATATATATAT
contig10161	2	235	8	8	16	AT	ATATATATATATATAT
contig03162	2	830	9	9	18	AT	ATATATATATATATATAT
contig17426	2	155	9.5	9	18	AT	TATATATATATATATATAT
contig01290	2	682	7	7	14	AT	ATATATATATATAT
contig02918	2	630	7	7	14	AT	ATATATATATATAT
contig03695	2	52	10.5	10	20	AT	TATATATATATATATATATAT
contig01051	2	946	7	7	14	AT	TATATATATATATA
contig03966	2	348	7	7	14	AT	TATATATATATATA
contig03777	2	88	7.5	7	14	AT	TATATATATATATAT
contig02878	2	206	9	9	18	AT	ATATATATATATATATAT
contig11545	2	238	7	7	14	AT	TATATATATATATA
contig00479	2	235	7.5	7	14	AT	ATATATATATATATA
contig08645	2	3	8.5	8	16	AT	ATATATATATATATATA
contig07550	2	36	8.5	8	16	AT	TATATATATATATATAT
contig05705	2	141	7.5	7	14	AT	ATATATATATATATA
contig03622	2	19	7.5	7	14	AC	ACACACACACACACA
contig03022	2	1124	7	7	14	AT	TATATATATATATA
contig03618	2	359	7	7	14	AT	ATATATATATATAT
contig01083	2	609	7	7	14	AT	TATATATATATATA
contig04900	2	244	8.5	8	16	AT	TATATATATATATATAT
contig04833	2	300	11	11	22	AT	ATATATATATATATATATATAT
contig04549	2	669	7.5	7	14	AT	TATATATATATATAT
contig01176	2	24	8.5	8	16	AT	TATATATATATATATAT
contig05143	2	153	8.5	8	16	AT	TATATATATATATATAT
contig02743	2	359	7.5	7	14	AT	TATATATATATATAT
contig16529	2	323	10	10	20	AT	ATATATATATATATATATAT
contig05480	2	685	7.5	7	14	AT	ATATATATATATATA
contig04442	2	383	7	7	14	AT	ATATATATATATAT
contig07989	2	770	8.5	8	16	AT	ATATATATATATATATA
contig09394	2	828	27.5	27	54	AC	ACACACACACACACACACACACACACACACACACACACACACACACACACACACA
contig04868	2	1194	12	12	24	AT	TATATATATATATATATATATATA
contig02780	2	71	7.5	7	14	AT	TATATATATATATAT
contig15919	2	482	8	8	16	AT	ATATATATATATATAT
contig04534	2	605	7	7	14	AT	ATATATATATATAT
contig09465	2	1	7	7	14	AT	TATATATATATATA
contig10607	2	419	8	8	16	AG	AGAGAGAGAGAGAGAG
contig02633	2	1213	7.5	7	14	AT	TATATATATATATAT
contig10565	2	540	7.5	7	14	AC	ACACACACACACACA
contig01177	2	580	7	7	14	AT	ATATATATATATAT
contig10698	2	305	9	9	18	AC	GTGTGTGTGTGTGTGTGT
contig14279	2	186	7	7	14	AT	ATATATATATATAT
contig16717	2	242	11.5	11	22	AC	TGTGTGTGTGTGTGTGTGTGTGT
contig11089	2	313	9.5	9	18	AT	TATATATATATATATATAT
contig08927	2	205	9.5	9	18	AT	TATATATATATATATATAT
contig01693	2	1	8.5	8	16	AT	TATATATATATATATAT
contig09696	2	30	8.5	8	16	AT	ATATATATATATATATA
contig07984	2	773	7	7	14	AT	ATATATATATATAT
contig06468	2	843	11	11	22	AT	TATATATATATATATATATATA
contig10504	2	388	8.5	8	16	AT	TATATATATATATATAT
contig10126	2	327	10	10	20	AC	TGTGTGTGTGTGTGTGTGTG
contig10155	2	400	9.5	9	18	AT	ATATATATATATATATATA
contig12468	2	1	13	13	26	AT	TATATATATATATATATATATATATA
contig01298	2	2	8.5	8	16	AG	AGAGAGAGAGAGAGAGA
contig02490	2	53	8	8	16	AT	ATATATATATATATAT
contig01306	2	9	7.5	7	14	AG	AGAGAGAGAGAGAGA
contig20308	2	404	7	7	14	AC	GTGTGTGTGTGTGT
contig12120	2	76	8.5	8	16	AT	ATATATATATATATATA
contig18972	2	201	13.5	13	26	AT	ATATATATATATATATATATATATATA
contig12060	2	172	7	7	14	AT	ATATATATATATAT
contig18613	2	235	11	11	22	AG	AGAGAGAGAGAGAGAGAGAGAG
contig11203	2	176	7	7	14	AT	ATATATATATATAT
contig11014	2	822	7.5	7	14	AT	ATATATATATATATA
contig05620	2	6	7	7	14	AT	ATATATATATATAT
contig11536	2	113	7.5	7	14	AT	ATATATATATATATA
contig01340	2	98	7	7	14	AT	ATATATATATATAT
contig11262	2	1	32.5	32	64	AC	ACACACACACACACACACACACACACACACACACACACACACACACACACACACACACACACACA
contig03622	2	33	7	7	14	AT	ATATATATATATAT
contig07353	2	383	8.5	8	16	AG	AGAGAGAGAGAGAGAGA
contig02176	2	1226	7	7	14	AT	TATATATATATATA
contig02059	2	518	7.5	7	14	AT	TATATATATATATAT
contig08057	2	556	7.5	7	14	AT	TATATATATATATAT
contig07664	2	460	8	8	16	AT	ATATATATATATATAT
contig07982	2	390	8	8	16	AT	ATATATATATATATAT
contig07983	2	194	8	8	16	AT	ATATATATATATATAT
contig07909	2	76	8	8	16	AT	ATATATATATATATAT
contig07934	2	871	8.5	8	16	AT	ATATATATATATATATA
contig02260	2	437	7	7	14	AG	CTCTCTCTCTCTCT
contig07418	2	30	7.5	7	14	AT	TATATATATATATAT
contig07353	2	403	16	16	32	AG	AGAGAGAGAGAGAGAGAGAGAGAGAGAGAGAG
contig12993	2	325	8	8	16	AT	TATATATATATATATA
contig03143	2	710	7	7	14	AT	ATATATATATATAT
contig07553	2	833	8.5	8	16	AT	ATATATATATATATATA
contig02258	2	837	8.5	8	16	AT	ATATATATATATATATA
contig05246	2	418	12	12	24	AT	ATATATATATATATATATATATAT
contig09924	2	152	7.5	7	14	AT	ATATATATATATATA
contig16618	2	100	9	9	18	AT	ATATATATATATATATAT
contig03225	2	393	9	9	18	AT	ATATATATATATATATAT
contig08805	2	1436	8	8	16	AT	ATATATATATATATAT
contig09355	2	247	9	9	18	AT	TATATATATATATATATA
contig04028	2	1097	7	7	14	AT	ATATATATATATAT
contig01662	2	98	7	7	14	AT	ATATATATATATAT
contig09102	2	797	7	7	14	AT	ATATATATATATAT
contig07996	2	913	7	7	14	AT	ATATATATATATAT
contig01822	2	219	9	9	18	AT	ATATATATATATATATAT
contig09780	2	319	7	7	14	AT	ATATATATATATAT
contig02789	2	319	8.5	8	16	AT	TATATATATATATATAT
contig01781	2	318	8	8	16	AC	ACACACACACACACAC
contig08459	2	492	8	8	16	AT	TATATATATATATATA
contig01805	2	71	9	9	18	AT	ATATATATATATATATAT
contig08367	2	140	7	7	14	AT	ATATATATATATAT
