# Supplementary material for: Antarctic Krill 454 Pyrosequencing Reveals Chaperone and Stress Transcriptome
Source: PLoS One. 2011 Jan 6;6(1):e15919. doi: 10.1371/journal.pone.0015919 (PMC3017093; doi:10.1371/journal.pone.0015919)
Supplement: Table S2 — Variant nucleotides (SNPs/INDELS) found in E.superba data. (XLS) [file pone.0015919.s008.xls]

## Sheet: Sheet1
>Reference	start	end	ref	var	total	var
>Accno	pos	pos	nuc	nuc	depth	freq
>contig00004	162	162	T	G	29	0.14
>contig00004	429	429	A	T	18	0.17
>contig00004	462	462	A	G	15	0.2
>contig00004	577	577	C	A	15	0.2
>contig00004	590	590	C	T	15	0.2
>contig00004	614	614	T	A	15	0.2
>contig00004	650	650	C	A	16	0.25
>contig00004	1210	1210	G	T	13	0.46
>contig00004	1482	1482	G	A	12	0.33
>contig00006	109	109	C	T	34	0.24
>contig00006	187	187	C	A	38	0.11
>contig00006	250	250	C	T	41	0.32
>contig00006	265	265	T	A	40	0.22
>contig00006	491	491	A	G	16	0.37
>contig00006	810	810	A	G	7	0.57
>contig00007	655	655	C	T	26	0.12
>contig00007	658	658	A	G	26	0.12
>contig00007	1011	1012	AT	-	30	0.1
>contig00009	112	112	C	A	14	0.29
>contig00009	129	129	A	T	14	0.29
>contig00009	148	148	T	A	14	0.36
>contig00012	166	167	TG	ATA	8	0.87
>contig00012	218	219	GC	AA	9	0.44
>contig00013	662	662	C	A	31	0.35
>contig00013	1404	1404	C	G	35	0.17
>contig00018	335	335	C	A	18	0.33
>contig00018	339	339	A	G	19	0.32
>contig00018	346	346	A	C	18	0.28
>contig00018	355	355	C	T	15	0.47
>contig00018	398	398	A	G	11	0.36
>contig00021	34	34	G	A	8	0.5
>contig00021	84	84	A	C	8	0.37
>contig00021	318	318	G	TA	5	0.8
>contig00021	775	775	T	A	9	0.56
>contig00021	886	886	-	TT	7	0.43
>contig00021	922	922	A	C	8	0.62
>contig00021	938	938	G	C	8	0.5
>contig00022	171	171	A	T	32	0.28
>contig00022	179	179	C	G	34	0.53
>contig00022	209	209	C	T	36	0.5
>contig00022	276	276	C	T	29	0.48
>contig00022	392	392	T	C	42	0.21
>contig00022	545	545	G	A	71	0.41
>contig00022	569	569	A	G	71	0.27
>contig00022	668	668	-	C	71	0.45
>contig00022	688	688	-	GGAAA	68	0.1
>contig00022	694	694	G	AGA	64	0.11
>contig00022	809	812	GAAA	AAAG	31	0.39
>contig00022	858	858	C	A	31	0.39
>contig00022	860	860	T	A	30	0.4
>contig00022	873	873	G	A	30	0.4
>contig00022	875	875	C	T	30	0.1
>contig00022	884	884	A	G	30	0.37
>contig00022	902	902	T	C	33	0.42
>contig00022	909	909	A	C	33	0.42
>contig00022	988	988	T	A	32	0.44
>contig00022	1046	1046	T	C	21	0.38
>contig00022	1058	1058	A	G	20	0.35
>contig00022	1091	1091	C	T	22	0.32
>contig00022	1151	1151	C	T	23	0.35
>contig00022	1160	1160	C	A	20	0.2
>contig00022	1233	1233	A	T	29	0.21
>contig00022	1296	1296	C	T	38	0.18
>contig00022	1307	1307	C	T	38	0.24
>contig00022	1334	1334	A	G	38	0.24
>contig00022	1370	1370	A	C	38	0.21
>contig00022	1373	1373	C	T	38	0.24
>contig00022	1388	1388	C	T	40	0.25
>contig00022	1406	1406	C	T	38	0.24
>contig00022	1423	1423	C	G	39	0.28
>contig00022	1445	1445	T	C	39	0.28
>contig00022	1490	1490	G	A	40	0.1
>contig00022	1535	1535	T	A	40	0.35
>contig00022	1565	1565	A	G	40	0.27
>contig00022	1593	1593	A	G	32	0.12
>contig00022	1797	1797	C	A	25	0.28
>contig00023	224	224	A	T	6	0.5
>contig00025	63	63	C	T	25	0.36
>contig00025	84	84	T	C	26	0.46
>contig00025	198	198	G	A	27	0.33
>contig00027	93	93	T	C	23	0.26
>contig00027	168	168	T	C	31	0.39
>contig00027	174	174	T	C	33	0.12
>contig00027	309	309	T	C	44	0.36
>contig00027	312	312	A	G	46	0.17
>contig00027	357	357	G	T	47	0.15
>contig00027	379	379	T	C	45	0.44
>contig00029	188	188	T	C	66	0.18
>contig00029	192	192	C	T	66	0.2
>contig00029	204	204	T	G	63	0.19
>contig00029	315	315	G	A	50	0.24
>contig00029	368	368	G	C	33	0.27
>contig00029	408	408	A	C	30	0.2
>contig00029	412	412	A	G	30	0.2
>contig00029	494	494	G	T	22	0.27
>contig00029	549	549	G	A	19	0.26
>contig00029	558	558	T	A	19	0.42
>contig00029	561	561	-	T	19	0.37
>contig00029	581	581	C	TA	14	0.29
>contig00031	29	29	A	T	153	0.2
>contig00031	158	158	G	A	167	0.23
>contig00031	161	161	A	C	169	0.27
>contig00031	181	182	TG	GT	173	0.64
>contig00031	215	215	A	T	173	0.65
>contig00031	315	315	T	A	168	0.14
>contig00031	352	352	T	A	134	0.59
>contig00031	435	435	A	T	95	0.44
>contig00032	833	833	-	TA	16	0.25
>contig00032	993	993	C	T	20	0.25
>contig00033	55	55	C	A	24	0.12
>contig00033	85	85	A	C	33	0.21
>contig00037	73	73	G	C	38	0.21
>contig00037	115	115	G	A	51	0.29
>contig00037	148	148	A	T	50	0.12
>contig00037	231	231	G	C	60	0.12
>contig00037	317	317	A	C	59	0.25
>contig00037	344	344	T	A	60	0.13
>contig00037	347	347	C	T	61	0.15
>contig00037	406	406	C	T	49	0.24
>contig00037	425	425	A	T	50	0.48
>contig00037	439	439	A	C	48	0.15
>contig00037	444	444	-	C	48	0.12
>contig00037	446	446	T	A	48	0.27
>contig00037	493	493	G	A	49	0.33
>contig00037	559	559	A	G	36	0.47
>contig00037	751	751	G	A	31	0.19
>contig00037	901	901	A	G	30	0.2
>contig00037	916	916	C	A	30	0.2
>contig00037	937	937	A	G	29	0.14
>contig00037	943	943	A	G	29	0.21
>contig00037	982	982	A	G	33	0.15
>contig00037	1027	1027	G	T	33	0.33
>contig00037	1056	1056	G	A	37	0.11
>contig00037	1063	1063	A	T	37	0.16
>contig00037	1069	1069	T	A	36	0.19
>contig00037	1084	1084	T	G	35	0.11
>contig00037	1096	1096	C	T	34	0.26
>contig00037	1225	1225	A	C	22	0.41
>contig00037	1273	1273	A	G	29	0.48
>contig00037	1288	1288	T	A	30	0.33
>contig00037	1653	1653	G	A	11	0.27
>contig00038	49	49	T	C	19	0.37
>contig00038	204	204	T	G	27	0.52
>contig00038	345	345	A	G	35	0.14
>contig00039	469	469	T	C	16	0.25
>contig00039	654	654	C	T	17	0.47
>contig00039	903	903	A	G	29	0.45
>contig00039	1137	1137	C	A	33	0.33
>contig00039	1377	1377	G	A	44	0.3
>contig00039	1440	1440	T	A	48	0.42
>contig00039	1470	1470	T	C	46	0.33
>contig00039	1640	1641	GA	-	57	0.14
>contig00039	1649	1649	T	A	57	0.37
>contig00039	1660	1660	G	A	58	0.19
>contig00039	1746	1747	TT	GG	67	0.31
>contig00039	1838	1840	AGA	TT	66	0.33
>contig00039	1856	1856	A	G	63	0.19
>contig00039	1883	1883	A	G	65	0.34
>contig00039	1974	1974	C	T	79	0.38
>contig00039	2000	2000	A	G	78	0.15
>contig00040	505	505	-	G	13	0.46
>contig00040	1145	1145	C	T	15	0.2
>contig00040	1157	1157	A	C	14	0.21
>contig00040	1186	1186	T	A	14	0.57
>contig00040	1224	1224	C	T	14	0.29
>contig00040	1245	1245	G	A	14	0.29
>contig00040	1341	1341	G	A	19	0.21
>contig00040	1532	1532	T	C	21	0.19
>contig00040	1682	1682	G	A	13	0.31
>contig00040	1953	1953	T	G	15	0.47
>contig00040	2027	2027	A	G	18	0.56
>contig00040	2037	2037	C	A	17	0.53
>contig00040	2057	2057	C	G	16	0.19
>contig00040	2059	2059	C	G	17	0.18
>contig00040	2067	2067	T	G	18	0.5
>contig00040	2138	2140	TTA	-	20	0.35
>contig00040	2140	2142	AAT	-	20	0.25
>contig00040	2208	2208	C	G	20	0.25
>contig00040	2297	2297	A	G	20	0.25
>contig00041	352	352	T	A	7	0.43
>contig00042	140	140	G	A	19	0.21
>contig00042	200	200	T	A	21	0.24
>contig00042	206	206	A	T	21	0.24
>contig00042	419	419	C	T	18	0.22
>contig00042	437	437	T	A	17	0.53
>contig00042	664	664	T	C	23	0.17
>contig00042	701	702	AT	-	24	0.25
>contig00042	722	722	C	A	24	0.33
>contig00042	886	886	G	A	27	0.26
>contig00042	955	956	AA	-	26	0.19
>contig00042	1331	1331	A	T	32	0.16
>contig00042	1488	1488	T	A	32	0.16
>contig00042	1632	1633	GA	-	32	0.47
>contig00042	1671	1671	C	A	39	0.15
>contig00042	1731	1732	TA	-	36	0.17
>contig00044	11	11	C	T	76	0.93
>contig00044	39	39	G	T	94	0.16
>contig00044	55	55	C	G	96	0.91
>contig00044	75	75	A	G	102	0.29
>contig00044	90	90	G	A	104	0.49
>contig00044	145	145	C	A	113	0.89
>contig00044	146	146	C	G	112	0.9
>contig00044	173	173	G	C	100	0.85
>contig00044	175	175	-	A	98	0.18
>contig00044	177	177	A	G	96	0.92
>contig00044	195	195	C	A	89	0.95
>contig00044	254	254	A	G	67	0.85
>contig00044	260	260	C	T	66	0.92
>contig00044	293	293	A	T	63	0.92
>contig00044	301	301	A	T	59	0.71
>contig00044	303	304	CC	TT	59	0.2
>contig00044	309	309	T	C	59	0.47
>contig00044	325	326	TT	GG	57	0.91
>contig00044	332	332	C	-	55	0.18
>contig00044	360	360	T	A	53	0.92
>contig00044	371	371	T	A	52	0.58
>contig00044	378	378	C	T	50	0.48
>contig00044	379	381	AAA	GAG	50	0.9
>contig00044	399	399	T	C	46	0.15
>contig00044	416	416	T	A	45	0.16
>contig00044	433	433	A	C	40	0.15
>contig00044	439	439	A	T	37	0.92
>contig00044	452	452	A	C	35	0.91
>contig00044	466	466	G	C	19	0.21
>contig00048	82	83	GT	TTA	4	0.75
>contig00051	627	627	C	T	6	0.5
>contig00053	88	88	T	A	30	0.8
>contig00053	97	97	C	T	30	0.8
>contig00053	142	142	C	T	28	0.82
>contig00053	145	145	C	G	28	0.61
>contig00053	166	166	C	T	27	0.81
>contig00053	189	190	GC	TT	27	0.67
>contig00053	194	194	C	A	27	0.81
>contig00053	196	196	T	G	27	0.81
>contig00053	234	235	GA	TT	26	0.65
>contig00053	243	243	C	T	25	0.8
>contig00053	288	290	AAA	GG	22	0.68
>contig00053	298	298	A	C	22	0.68
>contig00053	312	312	T	-	20	0.7
>contig00053	328	330	TCT	CCC	19	0.74
>contig00053	344	344	A	G	14	0.79
>contig00053	359	359	G	T	12	0.75
>contig00053	369	370	TG	CT	10	0.7
>contig00053	380	380	A	C	8	0.62
>contig00053	397	397	T	C	7	0.57
>contig00055	61	61	A	G	21	0.43
>contig00055	97	97	C	T	24	0.33
>contig00055	121	121	A	C	22	0.32
>contig00055	220	220	A	G	23	0.52
>contig00056	71	71	G	A	53	0.36
>contig00056	125	125	C	T	62	0.27
>contig00056	197	197	C	T	73	0.15
>contig00056	272	272	G	C	80	0.32
>contig00056	275	275	A	G	80	0.5
>contig00056	287	287	C	T	84	0.31
>contig00056	422	422	G	A	93	0.39
>contig00056	431	431	T	C	93	0.31
>contig00056	449	449	T	A	88	0.17
>contig00056	479	479	A	C	92	0.15
>contig00056	557	557	-	T	100	0.42
>contig00056	602	602	C	T	108	0.14
>contig00056	617	617	A	T	109	0.16
>contig00056	670	670	A	C	114	0.18
>contig00056	699	699	T	A	122	0.15
>contig00056	755	756	AT	TG	95	0.11
>contig00056	814	814	C	T	96	0.17
>contig00056	820	826	AATTTTG	TACT	93	0.41
>contig00056	846	846	T	A	89	0.13
>contig00056	849	849	C	T	89	0.13
>contig00057	7	7	C	T	21	0.14
>contig00059	661	661	C	T	18	0.28
>contig00059	663	663	T	A	19	0.47
>contig00059	715	715	A	T	26	0.12
>contig00059	738	739	AT	-	28	0.11
>contig00059	747	747	A	G	27	0.11
>contig00059	901	901	T	G	30	0.23
>contig00061	124	124	A	G	77	0.91
>contig00061	206	206	G	A	78	0.86
>contig00061	237	237	C	T	83	0.87
>contig00061	241	242	AA	GC	82	0.87
>contig00064	418	418	G	T	9	0.44
>contig00064	510	510	T	C	8	0.5
>contig00064	868	868	C	A	8	0.37
>contig00064	1041	1041	G	T	6	0.5
>contig00064	1387	1387	A	G	7	0.43
>contig00064	1432	1432	C	G	8	0.37
>contig00064	2149	2149	G	T	5	0.6
>contig00064	2161	2161	C	A	5	0.6
>contig00064	3139	3139	A	T	12	0.5
>contig00065	234	234	A	T	5	0.6
>contig00068	86	86	T	C	5	0.6
>contig00069	88	88	G	A	47	0.51
>contig00069	136	136	T	C	61	0.46
>contig00069	178	178	-	T	72	0.49
>contig00069	189	189	A	G	79	0.48
>contig00069	201	201	T	C	85	0.32
>contig00069	216	216	C	A	90	0.16
>contig00069	291	291	G	A	98	0.16
>contig00069	317	317	-	T	96	0.16
>contig00069	334	334	C	T	98	0.56
>contig00069	384	384	C	A	112	0.12
>contig00069	396	396	G	C	112	0.18
>contig00069	417	417	T	C	114	0.19
>contig00069	435	435	C	T	121	0.49
>contig00069	477	477	G	A	128	0.21
>contig00069	486	486	C	T	129	0.13
>contig00069	498	498	T	C	128	0.2
>contig00069	510	510	T	C	130	0.47
>contig00069	585	585	C	T	143	0.51
>contig00070	143	143	T	G	9	0.44
>contig00070	1661	1661	A	G	17	0.18
>contig00070	1960	1960	C	T	30	0.13
>contig00070	1963	1963	T	A	30	0.13
>contig00070	1967	1967	T	A	29	0.21
>contig00070	2117	2117	G	A	27	0.19
>contig00070	2271	2272	TG	-	30	0.1
>contig00070	2284	2284	T	G	32	0.41
>contig00070	2342	2343	TA	-	36	0.22
>contig00070	2449	2449	G	T	31	0.29
>contig00070	2491	2491	G	T	28	0.14
>contig00070	2582	2582	G	T	19	0.26
>contig00070	2622	2622	-	CTA	7	0.43
>contig00076	74	75	TG	-	28	0.11
>contig00076	92	92	G	T	30	0.27
>contig00076	147	148	TG	-	26	0.23
>contig00076	178	178	T	C	28	0.21
>contig00076	180	180	A	G	28	0.25
>contig00076	355	355	T	G	34	0.26
>contig00076	359	359	G	T	34	0.47
>contig00080	151	151	G	A	13	0.23
>contig00080	159	159	A	G	13	0.38
>contig00080	168	168	G	T	13	0.38
>contig00080	185	185	G	A	12	0.25
>contig00080	350	350	A	G	7	0.57
>contig00080	358	358	G	A	7	0.57
>contig00080	420	420	G	A	7	0.43
>contig00080	452	452	T	AA	8	0.37
>contig00080	580	580	A	TT	7	0.43
>contig00080	606	606	T	C	9	0.33
>contig00080	616	616	A	G	11	0.27
>contig00080	665	665	A	G	13	0.31
>contig00080	671	671	-	T	12	0.5
>contig00080	681	681	T	C	11	0.27
>contig00080	721	721	T	G	10	0.4
>contig00080	824	824	G	T	8	0.62
>contig00080	973	973	C	A	10	0.6
>contig00080	1109	1109	G	A	12	0.25
>contig00080	1194	1194	G	A	9	0.56
>contig00080	1196	1196	T	A	9	0.33
>contig00084	214	214	G	A	6	0.5
>contig00084	286	286	A	C	6	0.5
>contig00086	78	78	G	A	7	0.43
>contig00086	93	93	G	A	7	0.43
>contig00087	323	323	A	T	5	0.6
>contig00087	470	470	G	A	6	0.5
>contig00091	62	62	G	A	11	0.27
>contig00091	154	154	T	C	12	0.5
>contig00091	213	213	T	A	10	0.5
>contig00091	227	227	G	A	8	0.37
>contig00091	274	274	-	TG	5	0.6
>contig00091	362	362	A	C	5	0.6
>contig00091	377	377	T	C	5	0.6
>contig00091	467	467	C	A	8	0.37
>contig00091	510	510	A	C	9	0.33
>contig00091	658	658	G	T	10	0.3
>contig00091	665	665	A	G	9	0.33
>contig00091	1003	1003	T	A	4	0.75
>contig00094	972	972	G	T	10	0.5
>contig00094	1017	1017	T	A	10	0.4
>contig00094	1021	1021	G	A	10	0.3
>contig00094	1439	1439	T	A	9	0.33
>contig00094	1490	1490	G	A	12	0.42
>contig00094	1584	1584	G	T	15	0.2
>contig00094	1632	1632	A	G	16	0.44
>contig00094	1653	1653	G	A	14	0.64
>contig00094	1708	1708	A	T	15	0.47
>contig00094	1713	1713	A	G	14	0.21
>contig00094	1720	1720	T	A	13	0.23
>contig00094	1757	1757	-	G	12	0.83
>contig00094	1783	1783	C	A	14	0.29
>contig00094	1784	1784	G	T	14	0.29
>contig00094	1805	1808	TAAG	AAAA	14	0.21
>contig00094	1820	1820	C	G	12	0.25
>contig00094	2037	2037	C	T	7	0.43
>contig00095	345	345	T	G	5	0.6
>contig00095	509	509	C	G	8	0.5
>contig00095	966	966	C	A	5	0.8
>contig00096	984	984	C	A	8	0.5
>contig00096	1037	1037	A	G	7	0.57
>contig00096	1091	1091	T	G	4	0.75
>contig00097	309	310	CA	AT	15	0.2
>contig00101	90	90	T	A	9	0.33
>contig00101	127	127	G	TGAT	10	0.3
>contig00101	134	134	A	T	9	0.44
>contig00107	297	297	C	T	10	0.3
>contig00107	371	371	T	C	10	0.3
>contig00107	634	634	A	G	13	0.31
>contig00111	57	57	C	T	55	0.13
>contig00111	74	75	AT	-	57	0.32
>contig00111	79	80	GA	-	58	0.34
>contig00111	96	96	T	A	62	0.15
>contig00111	104	104	G	A	65	0.15
>contig00111	106	106	T	C	65	0.15
>contig00111	136	136	G	T	79	0.28
>contig00111	157	157	T	C	86	0.16
>contig00111	256	257	TT	-	111	0.25
>contig00111	287	287	C	T	123	0.14
>contig00111	355	355	G	C	116	0.34
>contig00111	422	422	T	C	101	0.18
>contig00111	425	425	T	A	103	0.33
>contig00111	467	467	A	G	93	0.38
>contig00111	539	539	A	G	77	0.42
>contig00111	674	674	C	T	78	0.41
>contig00111	797	797	G	A	78	0.18
>contig00111	800	800	A	G	77	0.23
>contig00111	932	932	G	A	78	0.24
>contig00111	1070	1070	T	C	61	0.11
>contig00111	1106	1106	A	G	62	0.37
>contig00111	1139	1139	A	G	56	0.12
>contig00111	1424	1424	A	G	42	0.45
>contig00111	1433	1433	G	A	40	0.47
>contig00111	1622	1622	C	T	48	0.12
>contig00111	1631	1631	G	A	47	0.11
>contig00111	1820	1820	G	A	38	0.16
>contig00111	1823	1823	T	C	38	0.16
>contig00111	1958	1958	G	T	26	0.15
>contig00111	1963	1963	G	A	28	0.18
>contig00111	1982	1982	A	C	27	0.41
>contig00111	2013	2013	C	T	20	0.2
>contig00113	22	22	G	A	76	0.26
>contig00113	180	180	C	A	101	0.41
>contig00113	195	195	G	A	105	0.26
>contig00113	198	198	C	G	106	0.25
>contig00113	237	237	G	A	100	0.26
>contig00113	291	291	G	A	98	0.22
>contig00113	366	366	G	T	85	0.15
>contig00113	396	396	G	C	79	0.11
>contig00113	426	426	G	A	77	0.13
>contig00113	429	429	C	T	76	0.14
>contig00113	438	438	G	T	72	0.14
>contig00113	477	477	A	T	67	0.31
>contig00113	480	480	G	T	66	0.3
>contig00113	525	525	G	A	58	0.1
>contig00113	576	576	G	T	49	0.12
>contig00113	606	606	G	T	45	0.13
>contig00113	627	627	A	G	41	0.22
>contig00113	666	666	A	T	33	0.18
>contig00114	70	70	C	T	58	0.12
>contig00114	124	124	C	T	74	0.36
>contig00114	190	190	T	A	69	0.12
>contig00114	209	209	G	A	66	0.35
>contig00114	214	214	C	TG	61	0.13
>contig00114	253	253	C	A	33	0.18
>contig00115	356	356	C	T	8	0.37
>contig00117	212	212	G	A	70	0.11
>contig00117	515	515	G	A	53	0.11
>contig00117	524	524	A	T	52	0.21
>contig00117	920	922	TAT	A	52	0.12
>contig00117	1024	1024	A	T	65	0.25
>contig00117	1126	1126	C	T	76	0.13
>contig00117	1285	1285	G	T	65	0.14
>contig00117	1555	1555	T	C	43	0.33
>contig00117	1594	1594	A	T	50	0.22
>contig00117	1609	1609	A	G	50	0.26
>contig00117	1663	1663	G	A	50	0.14
>contig00117	1699	1699	G	A	51	0.14
>contig00117	1742	1742	T	C	47	0.3
>contig00117	1747	1747	T	A	47	0.21
>contig00117	1823	1823	A	T	39	0.1
>contig00117	1905	1905	T	-	14	0.5
>contig00117	1910	1910	-	CGC	11	0.36
>contig00118	328	328	G	A	25	0.28
>contig00118	337	337	C	T	25	0.24
>contig00118	394	394	G	A	30	0.33
>contig00118	466	466	T	C	35	0.14
>contig00118	547	547	G	A	30	0.17
>contig00118	718	718	T	C	32	0.31
>contig00118	820	820	A	T	27	0.22
>contig00118	839	839	G	C	25	0.28
>contig00118	850	850	C	A	23	0.43
>contig00118	851	851	G	T	23	0.43
>contig00118	859	859	G	T	22	0.27
>contig00118	862	862	G	T	22	0.27
>contig00118	889	889	A	T	16	0.19
>contig00119	10	10	C	G	38	0.13
>contig00119	49	49	T	C	45	0.16
>contig00119	148	148	T	A	52	0.33
>contig00119	151	151	A	G	52	0.13
>contig00121	34	34	A	G	6	0.67
>contig00122	42	42	A	G	10	0.4
>contig00122	119	119	T	C	12	0.42
>contig00125	305	305	A	C	5	0.6
>contig00128	1476	1476	C	T	9	0.44
>contig00128	1545	1545	C	T	7	0.43
>contig00129	93	93	T	A	69	0.3
>contig00129	123	123	T	A	71	0.31
>contig00129	213	213	T	A	65	0.37
>contig00129	217	217	A	T	58	0.33
>contig00129	232	232	G	T	52	0.37
>contig00129	246	246	A	G	48	0.23
>contig00129	256	256	T	G	40	0.12
>contig00129	269	269	A	G	33	0.36
>contig00129	281	281	C	AA	11	0.36
>contig00130	26	26	A	-	34	0.32
>contig00130	29	29	T	A	34	0.68
>contig00130	33	36	TTTG	GTTT	34	0.71
>contig00130	69	69	A	C	43	0.84
>contig00130	92	92	C	A	43	0.84
>contig00130	97	97	T	A	46	0.78
>contig00130	107	113	AATTATA	TTATG	46	0.8
>contig00130	139	139	A	T	52	0.17
>contig00130	145	145	T	C	54	0.17
>contig00130	162	164	TAA	AT	54	0.11
>contig00130	164	164	A	G	55	0.16
>contig00130	173	174	AA	T	54	0.17
>contig00130	176	176	A	-	54	0.72
>contig00130	193	193	T	A	50	0.3
>contig00130	196	196	T	G	50	0.9
>contig00130	219	219	G	A	46	0.24
>contig00131	144	144	T	C	5	0.6
>contig00131	372	372	T	C	6	0.5
>contig00131	519	519	C	T	28	0.25
>contig00131	544	544	C	G	32	0.12
>contig00131	576	576	C	T	37	0.3
>contig00131	594	594	C	T	38	0.5
>contig00131	597	597	T	C	38	0.55
>contig00131	603	603	C	T	40	0.22
>contig00131	654	654	A	G	34	0.41
>contig00131	663	663	T	A	35	0.11
>contig00131	678	678	G	A	36	0.42
>contig00131	684	684	T	G	36	0.14
>contig00132	172	172	A	T	11	0.73
>contig00132	182	182	A	C	11	0.73
>contig00132	198	198	A	C	11	0.64
>contig00132	215	215	T	G	10	0.7
>contig00133	49	49	T	G	29	0.69
>contig00133	52	52	-	AA	29	0.66
>contig00133	54	54	-	A	36	0.72
>contig00133	58	58	G	A	36	0.94
>contig00133	64	64	G	T	37	0.16
>contig00133	71	71	A	G	38	0.89
>contig00133	84	84	C	T	40	0.97
>contig00133	101	101	A	G	44	0.11
>contig00133	105	105	G	A	44	0.14
>contig00133	118	119	GT	-	46	0.7
>contig00133	122	122	-	GCA	48	0.73
>contig00133	123	123	A	-	49	0.88
>contig00133	134	134	G	-	71	0.11
>contig00133	139	139	T	A	73	0.92
>contig00133	151	151	G	T	79	0.58
>contig00133	169	169	C	T	87	0.93
>contig00133	187	187	T	A	88	0.87
>contig00133	230	230	-	C	91	0.65
>contig00133	230	230	A	T	91	0.25
>contig00133	232	235	ATGC	TAT	91	0.66
>contig00133	241	241	A	C	91	0.91
>contig00133	255	255	T	A	90	0.94
>contig00133	273	273	C	A	91	0.2
>contig00133	334	334	C	T	74	0.59
>contig00133	351	351	A	T	66	0.41
>contig00133	379	379	T	G	54	0.89
>contig00134	31	31	C	T	34	0.29
>contig00134	57	59	AGA	TTC	35	0.34
>contig00134	66	66	C	A	35	0.89
>contig00134	76	76	T	A	35	0.26
>contig00134	80	80	A	C	36	0.72
>contig00134	85	85	T	C	36	0.28
>contig00134	89	89	A	G	36	0.81
>contig00134	102	102	C	A	36	0.86
>contig00134	104	104	A	G	36	0.28
>contig00134	110	110	T	A	37	0.3
>contig00134	120	120	T	A	37	0.86
>contig00134	126	126	C	T	36	0.92
>contig00134	130	130	A	T	36	0.92
>contig00134	139	139	A	T	36	0.39
>contig00134	153	153	G	A	38	0.82
>contig00134	180	180	T	G	40	0.8
>contig00134	199	199	C	T	41	0.37
>contig00134	213	216	AAAC	CAAA	42	0.19
>contig00134	219	219	A	T	42	0.67
>contig00134	223	223	A	T	42	0.62
>contig00134	296	298	GTT	TAG	39	0.82
>contig00134	312	312	T	A	40	0.42
>contig00134	318	318	C	T	41	0.44
>contig00134	327	327	T	-	37	0.97
>contig00134	345	345	C	G	31	0.42
>contig00134	350	350	T	A	31	0.74
>contig00134	359	359	C	A	26	0.85
>contig00134	361	361	T	A	25	0.84
>contig00134	366	366	T	-	25	0.84
>contig00134	371	371	C	T	26	0.42
>contig00134	384	384	G	A	24	0.79
>contig00134	386	386	A	T	24	0.92
>contig00134	402	402	T	A	23	0.26
>contig00134	410	410	A	T	23	0.22
>contig00134	417	417	T	A	23	0.83
>contig00134	426	426	A	G	23	0.83
>contig00134	428	428	T	A	23	0.35
>contig00134	435	435	C	T	24	0.87
>contig00134	454	454	G	T	35	0.14
>contig00134	478	478	C	A	25	0.12
>contig00134	492	495	TAAG	GTAAA	23	0.17
>contig00134	504	504	A	T	23	0.91
>contig00134	517	517	-	T	23	0.74
>contig00134	523	523	C	G	23	0.78
>contig00134	529	529	G	T	23	0.91
>contig00134	535	535	C	A	23	0.87
>contig00134	540	540	T	A	23	0.22
>contig00135	198	198	A	G	39	0.21
>contig00135	261	261	T	C	41	0.2
>contig00135	527	527	A	G	41	0.12
>contig00135	707	707	G	A	41	0.12
>contig00135	1268	1268	C	T	33	0.12
>contig00135	1359	1359	C	A	40	0.17
>contig00135	1361	1361	T	A	40	0.17
>contig00135	1583	1583	G	A	49	0.2
>contig00135	1725	1725	G	T	31	0.26
>contig00137	155	155	C	T	18	0.33
>contig00137	204	204	G	T	32	0.12
>contig00137	211	211	T	C	36	0.39
>contig00137	317	317	C	A	31	0.16
>contig00137	330	330	G	T	31	0.26
>contig00138	825	825	G	A	16	0.44
>contig00139	157	162	ATTTTT	TTTTTA	10	0.4
>contig00141	44	46	CCA	-	23	0.13
>contig00141	64	64	A	T	25	0.12
>contig00141	101	103	CCA	-	26	0.12
>contig00141	127	127	G	T	24	0.17
>contig00141	262	262	G	T	20	0.15
>contig00141	274	274	G	T	20	0.15
>contig00141	292	292	T	C	19	0.16
>contig00143	285	285	A	C	30	0.33
>contig00143	301	301	C	T	33	0.33
>contig00144	57	57	T	C	11	0.64
>contig00145	23	23	G	A	18	0.22
>contig00145	121	121	T	A	27	0.22
>contig00146	7	7	-	TT	9	0.67
>contig00146	125	125	T	C	36	0.17
>contig00146	311	311	T	C	50	0.28
>contig00146	380	380	A	T	36	0.36
>contig00146	393	395	TCT	-	15	0.47
>contig00149	140	140	T	C	38	0.11
>contig00149	888	888	T	C	42	0.38
>contig00149	908	908	T	A	42	0.14
>contig00150	124	124	A	G	18	0.17
>contig00150	130	130	T	C	19	0.16
>contig00150	133	133	A	G	19	0.16
>contig00150	166	166	C	T	21	0.29
>contig00150	169	169	T	A	21	0.14
>contig00150	238	238	G	A	21	0.14
>contig00150	285	285	A	G	22	0.14
>contig00150	328	328	T	A	23	0.52
>contig00150	568	568	A	T	48	0.44
>contig00151	540	540	T	A	7	0.43
>contig00151	542	545	TAAA	AAG	7	0.43
>contig00151	587	587	G	A	8	0.37
>contig00151	674	674	A	G	10	0.3
>contig00151	700	700	C	T	11	0.27
>contig00151	733	733	C	T	11	0.27
>contig00151	804	804	A	T	12	0.25
>contig00151	1191	1191	A	G	14	0.57
>contig00152	109	109	A	C	8	0.5
>contig00152	127	127	G	T	10	0.3
>contig00152	136	136	C	T	10	0.3
>contig00152	166	166	T	C	14	0.36
>contig00152	201	201	C	A	17	0.29
>contig00152	275	275	G	A	17	0.29
>contig00152	304	304	T	AA	20	0.5
>contig00152	376	376	G	A	23	0.22
>contig00152	384	384	G	A	24	0.29
>contig00152	477	477	C	T	31	0.32
>contig00152	499	499	G	A	31	0.19
>contig00152	510	510	A	G	31	0.19
>contig00152	528	528	T	C	32	0.25
>contig00152	537	537	A	C	33	0.39
>contig00152	543	543	C	G	34	0.24
>contig00152	558	558	C	A	35	0.49
>contig00152	670	670	-	A	29	0.72
>contig00152	671	672	AA	-	29	0.17
>contig00152	687	687	C	A	25	0.28
>contig00152	692	692	A	T	26	0.38
>contig00152	767	767	T	C	20	0.25
>contig00152	813	813	C	T	24	0.33
>contig00152	819	819	G	A	25	0.2
>contig00152	863	863	A	G	22	0.27
>contig00152	881	881	T	A	20	0.3
>contig00152	884	884	T	C	20	0.25
>contig00152	902	902	T	C	19	0.32
>contig00152	908	908	-	A	20	0.7
>contig00152	940	940	T	G	20	0.35
>contig00152	958	958	C	T	20	0.35
>contig00152	989	989	A	T	23	0.3
>contig00152	999	999	A	G	25	0.32
>contig00152	1006	1006	-	CC	25	0.52
>contig00152	1124	1124	T	CA	27	0.15
>contig00152	1136	1136	C	T	27	0.11
>contig00152	1223	1223	A	T	27	0.3
>contig00152	1229	1229	A	G	27	0.11
>contig00152	1307	1307	A	G	21	0.14
>contig00152	1331	1331	T	A	22	0.27
>contig00152	1338	1338	A	T	23	0.43
>contig00152	1354	1354	C	T	22	0.55
>contig00152	1358	1358	A	G	23	0.48
>contig00152	1449	1449	C	G	29	0.31
>contig00152	1493	1493	A	G	35	0.11
>contig00152	1532	1532	G	A	37	0.24
>contig00152	1583	1583	A	G	42	0.24
>contig00152	1584	1584	C	T	43	0.23
>contig00152	1591	1591	C	T	45	0.11
>contig00152	1606	1606	C	T	45	0.27
>contig00152	1731	1731	A	T	51	0.16
>contig00154	436	436	A	G	6	0.5
>contig00154	467	467	C	T	5	0.8
>contig00155	74	74	C	T	28	0.93
>contig00155	115	115	G	A	9	1
>contig00155	150	150	T	A	6	0.5
>contig00156	501	501	G	T	12	0.42
>contig00156	504	504	C	A	12	0.42
>contig00156	666	666	A	G	20	0.3
>contig00156	849	849	A	G	16	0.31
>contig00157	280	280	A	C	30	0.33
>contig00158	111	111	C	T	23	0.3
>contig00158	471	471	C	T	29	0.24
>contig00158	555	555	T	A	45	0.16
>contig00158	564	564	T	A	46	0.33
>contig00158	582	582	T	A	52	0.15
>contig00158	657	657	C	A	65	0.52
>contig00158	667	667	T	C	69	0.32
>contig00158	687	687	G	T	73	0.21
>contig00158	839	839	T	-	85	0.12
>contig00158	848	848	T	A	85	0.36
>contig00158	878	878	G	A	86	0.41
>contig00158	889	889	G	T	86	0.16
>contig00158	888	890	TGG	-	86	0.4
>contig00158	905	905	A	G	89	0.17
>contig00158	923	923	G	T	89	0.1
>contig00158	993	993	T	C	91	0.13
>contig00158	1025	1025	-	AT	85	0.45
>contig00158	1164	1164	A	T	96	0.12
>contig00158	1232	1234	ATT	-	96	0.29
>contig00158	1251	1251	G	T	91	0.14
>contig00158	1257	1257	G	T	90	0.31
>contig00158	1294	1294	T	A	90	0.28
>contig00158	1409	1409	-	CT	77	0.22
>contig00159	278	279	TA	-	35	0.37
>contig00159	284	284	-	TA	32	0.19
>contig00159	353	355	GAA	-	35	0.11
>contig00159	465	465	T	A	60	0.28
>contig00159	531	531	A	G	68	0.12
>contig00159	539	539	A	T	68	0.1
>contig00159	550	550	T	C	69	0.12
>contig00159	553	553	T	A	69	0.13
>contig00159	678	678	T	G	63	0.16
>contig00159	705	705	T	-	60	0.52
>contig00159	775	775	C	T	68	0.12
>contig00159	777	777	G	T	67	0.16
>contig00160	466	466	A	G	19	0.32
>contig00160	631	631	G	A	14	0.36
>contig00160	1180	1180	A	G	14	0.21
>contig00162	177	177	G	A	7	0.43
>contig00165	215	216	AT	-	16	0.19
>contig00165	282	282	C	A	13	0.46
>contig00166	382	382	T	C	7	0.71
>contig00166	446	449	CCCC	ACCCT	8	0.5
>contig00166	494	494	A	T	8	0.5
>contig00166	545	545	T	AG	8	0.5
>contig00166	548	548	C	A	8	0.75
>contig00166	553	553	C	T	8	0.5
>contig00166	581	581	A	T	8	0.5
>contig00166	621	621	A	G	9	0.44
>contig00166	750	750	G	A	13	0.31
>contig00166	770	770	C	T	13	0.23
>contig00166	790	790	T	C	11	0.27
>contig00166	818	818	G	T	11	0.45
>contig00166	830	830	C	T	11	0.27
>contig00166	917	918	TC	-	11	0.36
>contig00166	921	926	CAGGTA	AGCAGGTT	13	0.31
>contig00166	968	968	A	G	12	0.33
>contig00166	986	986	T	A	12	0.42
>contig00166	1022	1022	A	G	15	0.4
>contig00166	1033	1033	T	G	15	0.2
>contig00166	1036	1036	G	T	15	0.47
>contig00166	1039	1041	AAA	GAC	15	0.47
>contig00166	1048	1048	A	T	15	0.47
>contig00166	1057	1057	C	T	15	0.47
>contig00166	1061	1061	A	G	16	0.5
>contig00166	1063	1063	C	T	15	0.47
>contig00166	1066	1066	G	T	15	0.47
>contig00166	1090	1090	A	T	15	0.33
>contig00166	1097	1097	C	G	14	0.21
>contig00166	1099	1099	G	T	14	0.21
>contig00166	1112	1112	G	AC	14	0.21
>contig00166	1123	1123	C	A	13	0.23
>contig00166	1172	1172	G	A	14	0.29
>contig00166	1180	1180	C	T	14	0.21
>contig00166	1243	1243	T	C	12	0.25
>contig00166	1246	1246	T	A	12	0.25
>contig00166	1259	1259	C	A	12	0.5
>contig00166	1263	1263	T	A	12	0.33
>contig00166	1265	1265	G	A	12	0.58
>contig00166	1273	1273	C	A	11	0.27
>contig00166	1302	1302	T	C	12	0.25
>contig00166	1313	1313	C	T	11	0.64
>contig00166	1330	1330	C	T	10	0.3
>contig00166	1340	1340	A	C	8	0.75
>contig00166	1344	1344	T	C	8	0.37
>contig00166	1358	1358	T	A	8	0.37
>contig00167	467	467	C	A	7	0.43
>contig00167	538	538	C	A	7	0.43
>contig00167	687	687	T	C	9	0.44
>contig00167	1095	1095	C	A	7	0.43
>contig00167	1226	1226	A	C	17	0.35
>contig00167	1261	1261	C	T	19	0.16
>contig00167	1275	1275	C	T	19	0.16
>contig00167	1444	1444	A	T	18	0.17
>contig00167	1453	1453	C	T	18	0.17
>contig00167	1456	1456	C	T	18	0.17
>contig00167	1470	1470	A	G	18	0.17
>contig00167	1496	1496	T	C	15	0.2
>contig00167	1518	1518	A	G	15	0.33
>contig00167	1540	1540	A	T	16	0.37
>contig00167	1582	1582	T	G	19	0.42
>contig00167	1598	1598	G	A	18	0.39
>contig00167	1628	1628	T	C	24	0.33
>contig00167	1654	1654	A	C	26	0.27
>contig00167	1663	1663	G	A	25	0.16
>contig00167	1696	1696	G	A	26	0.31
>contig00167	1751	1751	T	C	28	0.29
>contig00167	1819	1819	T	C	29	0.31
>contig00167	1831	1831	G	T	28	0.29
>contig00167	2258	2258	C	T	18	0.17
>contig00167	2331	2331	A	T	26	0.35
>contig00167	2409	2409	A	T	37	0.32
>contig00167	2576	2576	G	A	63	0.43
>contig00167	2596	2596	T	C	64	0.25
>contig00167	2686	2686	A	G	52	0.15
>contig00167	2695	2695	G	T	52	0.21
>contig00167	2715	2715	T	G	51	0.14
>contig00167	2768	2768	A	G	42	0.17
>contig00167	2776	2776	G	A	41	0.15
>contig00168	137	137	T	C	7	0.43
>contig00168	233	233	T	G	8	0.5
>contig00168	245	246	TT	C	8	0.5
>contig00168	337	338	TC	GTG	5	0.6
>contig00169	51	51	T	C	5	0.6
>contig00170	86	86	A	-	60	0.53
>contig00170	90	90	T	G	61	0.49
>contig00170	109	109	T	C	65	0.51
>contig00170	167	167	A	C	79	0.48
>contig00170	336	336	G	A	77	0.44
>contig00175	33	33	A	C	19	0.26
>contig00175	75	75	C	A	22	0.32
>contig00175	273	273	A	G	39	0.21
>contig00175	303	304	TA	-	37	0.11
>contig00175	324	335	TTAAGTATAATA	-	37	0.14
>contig00175	430	430	T	A	38	0.11
>contig00176	39	39	T	A	16	0.31
>contig00176	87	87	G	A	20	0.2
>contig00176	1948	1948	T	A	20	0.15
>contig00176	2286	2286	G	T	30	0.27
>contig00177	374	374	G	T	12	0.33
>contig00177	402	402	G	A	13	0.23
>contig00177	420	420	A	C	14	0.36
>contig00177	504	504	G	T	19	0.32
>contig00177	707	707	A	C	12	0.33
>contig00177	915	915	T	G	11	0.36
>contig00177	1061	1061	T	C	13	0.38
>contig00177	1293	1295	TAA	-	15	0.33
>contig00177	1301	1301	A	C	15	0.33
>contig00179	699	699	T	C	8	0.37
>contig00184	25	25	A	C	42	0.17
>contig00184	74	74	T	A	54	0.15
>contig00184	84	84	G	T	55	0.18
>contig00184	132	132	T	C	37	0.73
>contig00184	160	160	T	C	40	0.67
>contig00184	172	172	-	A	41	0.68
>contig00184	174	174	-	C	41	0.68
>contig00184	189	189	G	A	42	0.69
>contig00184	200	205	ATTGTG	TA	41	0.56
>contig00184	258	258	A	-	22	0.73
>contig00189	66	66	G	A	8	0.5
>contig00189	116	116	A	G	8	0.37
>contig00194	249	249	G	A	9	0.44
>contig00194	718	718	C	T	10	0.3
>contig00194	791	791	A	T	10	0.3
>contig00196	357	357	G	A	31	0.16
>contig00199	24	24	-	A	27	0.52
>contig00199	35	35	C	T	35	0.46
>contig00199	53	53	G	C	40	0.52
>contig00202	478	478	C	T	27	0.22
>contig00202	865	865	C	A	45	0.11
>contig00202	1224	1224	-	G	76	0.42
>contig00202	1330	1330	C	T	62	0.15
>contig00202	1364	1364	G	A	59	0.14
>contig00202	1374	1376	TAT	-	59	0.12
>contig00203	7	7	C	A	30	0.97
>contig00203	18	18	T	A	44	0.89
>contig00203	24	24	A	T	44	0.89
>contig00203	34	34	C	-	45	0.89
>contig00203	37	37	A	T	45	0.73
>contig00203	41	41	-	AT	45	0.89
>contig00203	45	48	GTAG	TT	47	0.89
>contig00203	154	154	T	C	46	0.48
>contig00203	190	190	T	C	43	0.35
>contig00203	193	193	C	T	43	0.4
>contig00204	21	21	G	T	31	0.26
>contig00204	100	100	A	T	34	0.29
>contig00204	145	145	C	T	41	0.32
>contig00204	154	154	G	A	41	0.32
>contig00204	244	244	A	C	35	0.26
>contig00204	295	295	C	A	38	0.34
>contig00204	324	324	A	G	41	0.46
>contig00204	397	397	A	T	46	0.13
>contig00204	408	408	A	C	46	0.13
>contig00204	433	433	C	T	48	0.1
>contig00204	438	438	C	A	49	0.1
>contig00204	442	442	C	T	48	0.1
>contig00204	533	533	T	C	36	0.33
>contig00204	586	586	G	C	35	0.34
>contig00204	591	591	T	G	34	0.15
>contig00204	683	683	A	T	23	0.35
>contig00207	23	23	T	C	17	0.18
>contig00209	898	898	A	T	7	0.57
>contig00209	921	921	A	CC	5	0.6
>contig00209	2075	2075	G	C	14	0.21
>contig00209	2104	2104	C	T	14	0.21
>contig00209	2129	2129	T	A	14	0.21
>contig00209	2181	2183	GTC	TTT	18	0.22
>contig00209	2208	2208	C	A	20	0.25
>contig00209	2265	2265	T	C	18	0.28
>contig00209	2313	2313	T	C	11	0.27
>contig00210	198	198	G	A	8	0.37
>contig00210	605	605	T	A	11	0.27
>contig00210	613	613	C	T	12	0.33
>contig00210	641	641	G	A	10	0.4
>contig00214	168	168	A	T	5	0.8
>contig00215	245	245	T	A	10	0.3
>contig00216	172	172	A	G	37	0.41
>contig00216	244	244	T	A	18	0.39
>contig00216	277	277	A	G	15	0.27
>contig00216	295	295	C	A	16	0.44
>contig00216	430	430	A	G	19	0.16
>contig00216	454	454	A	G	17	0.18
>contig00216	493	493	G	A	15	0.33
>contig00218	23	23	A	G	28	0.14
>contig00218	32	32	G	A	30	0.13
>contig00218	44	44	T	A	33	0.15
>contig00218	68	68	A	G	34	0.59
>contig00218	164	164	G	A	46	0.15
>contig00218	170	170	A	T	48	0.1
>contig00218	191	191	G	A	49	0.45
>contig00218	236	236	A	G	49	0.45
>contig00218	239	239	T	C	50	0.1
>contig00218	308	308	A	G	44	0.52
>contig00218	374	374	G	A	47	0.11
>contig00218	506	506	A	G	50	0.12
>contig00218	521	521	G	A	53	0.51
>contig00218	536	536	C	T	48	0.1
>contig00218	563	563	G	A	49	0.31
>contig00218	650	650	G	C	44	0.16
>contig00218	803	803	T	G	28	0.46
>contig00219	495	495	C	T	7	0.57
>contig00219	498	498	T	G	7	0.57
>contig00219	780	780	G	A	11	0.27
>contig00222	231	231	A	C	13	0.46
>contig00222	288	288	T	C	14	0.36
>contig00222	285	285	T	A	14	0.29
>contig00222	321	321	C	T	13	0.31
>contig00222	429	429	T	C	15	0.33
>contig00222	747	747	C	A	15	0.4
>contig00222	753	753	T	C	15	0.27
>contig00222	904	904	G	T	10	0.3
>contig00223	12	12	G	-	31	0.9
>contig00223	14	14	T	A	33	0.58
>contig00223	23	23	G	A	36	0.33
>contig00223	38	38	T	G	37	0.49
>contig00223	50	50	A	G	41	0.49
>contig00223	59	59	T	G	43	0.21
>contig00223	80	80	G	A	50	0.16
>contig00223	89	89	A	G	50	0.14
>contig00223	98	98	G	T	49	0.22
>contig00223	119	119	A	T	48	0.33
>contig00223	122	122	A	G	47	0.53
>contig00223	124	124	C	T	46	0.13
>contig00223	128	128	C	T	46	0.39
>contig00223	136	136	C	G	45	0.11
>contig00223	137	137	T	A	45	0.64
>contig00223	154	154	G	T	44	0.27
>contig00223	167	167	G	A	44	0.14
>contig00223	179	179	A	G	41	0.24
>contig00223	182	182	A	G	38	0.55
>contig00223	187	187	T	C	36	0.47
>contig00223	188	188	G	A	36	0.19
>contig00223	202	202	T	C	35	0.89
>contig00223	215	215	A	T	30	0.13
>contig00223	220	220	G	-	29	0.62
>contig00223	226	226	C	T	29	0.62
>contig00223	230	230	G	A	28	0.14
>contig00223	236	236	G	T	27	0.67
>contig00223	236	236	G	A	26	0.15
>contig00223	242	242	A	G	25	0.96
>contig00223	245	245	G	A	25	0.24
>contig00223	260	260	G	A	21	0.62
>contig00223	269	269	C	T	20	0.2
>contig00223	272	272	A	G	18	0.39
>contig00223	275	275	C	T	17	0.59
>contig00223	293	293	T	C	16	0.87
>contig00223	299	299	T	G	15	0.53
>contig00223	326	326	A	G	11	0.64
>contig00223	355	355	T	C	10	0.7
>contig00225	37	37	C	T	37	0.16
>contig00225	61	61	C	T	37	0.3
>contig00225	239	239	C	T	36	0.11
>contig00225	317	317	T	A	41	0.22
>contig00225	534	534	G	A	22	0.14
>contig00225	537	537	A	G	22	0.45
>contig00225	553	553	T	C	21	0.48
>contig00225	626	626	A	C	16	0.19
>contig00227	49	49	C	A	28	0.25
>contig00227	104	104	A	G	29	0.28
>contig00227	116	116	G	A	30	0.3
>contig00227	365	365	G	A	21	0.14
>contig00227	371	371	C	T	20	0.35
>contig00227	383	383	-	A	19	0.53
>contig00227	445	445	A	T	17	0.47
>contig00230	461	461	T	G	30	0.17
>contig00230	551	551	T	C	24	0.54
>contig00235	19	19	A	T	118	0.2
>contig00235	32	32	C	T	129	0.17
>contig00235	46	46	C	T	138	0.19
>contig00235	81	81	T	A	163	0.23
>contig00235	89	89	C	T	167	0.75
>contig00235	102	102	A	C	172	0.12
>contig00235	106	106	T	C	173	0.73
>contig00235	114	114	T	A	175	0.29
>contig00235	123	125	AAA	TT	167	0.48
>contig00235	132	134	ATC	TA	174	0.78
>contig00235	152	152	G	T	197	0.3
>contig00235	160	160	T	A	200	0.23
>contig00235	163	163	T	G	202	0.11
>contig00235	168	168	T	A	204	0.73
>contig00235	183	183	C	T	203	0.27
>contig00235	202	202	T	C	197	0.76
>contig00235	215	216	TT	G	192	0.35
>contig00235	238	238	A	T	175	0.14
>contig00235	269	269	A	G	154	0.71
>contig00235	283	283	A	G	145	0.74
>contig00235	290	290	A	G	144	0.37
>contig00235	299	299	A	C	136	0.24
>contig00235	331	331	G	T	112	0.37
>contig00235	338	338	G	A	109	0.19
>contig00235	346	346	C	T	103	0.38
>contig00235	351	351	G	A	102	0.38
>contig00235	362	362	T	G	93	0.15
>contig00237	16	19	TATC	GTA	27	0.52
>contig00239	46	46	C	T	148	0.32
>contig00239	52	52	G	A	148	0.35
>contig00239	79	79	T	A	151	0.36
>contig00239	81	81	C	A	150	0.35
>contig00239	103	103	A	G	142	0.32
>contig00239	106	106	C	T	143	0.35
>contig00239	154	154	T	C	116	0.39
>contig00239	163	163	A	G	117	0.32
>contig00239	184	185	AG	CT	107	0.29
>contig00239	205	205	G	A	93	0.26
>contig00239	208	208	G	T	93	0.28
>contig00239	268	268	A	G	74	0.27
>contig00241	40	40	T	A	169	0.76
>contig00241	49	49	T	C	177	0.48
>contig00241	111	111	C	A	201	0.53
>contig00241	115	115	T	G	203	0.44
>contig00241	122	122	C	G	202	0.45
>contig00241	131	131	C	G	200	0.45
>contig00241	182	182	A	G	190	0.36
>contig00241	189	189	A	C	186	0.88
>contig00241	205	205	T	C	177	0.85
>contig00241	209	209	G	A	176	0.15
>contig00241	217	217	A	G	173	0.28
>contig00241	220	220	G	A	172	0.87
>contig00241	224	224	A	T	171	0.15
>contig00241	244	244	T	G	155	0.28
>contig00241	271	271	T	C	148	0.78
>contig00241	281	281	C	G	143	0.78
>contig00241	295	295	T	C	132	0.45
>contig00241	298	298	A	C	130	0.75
>contig00241	325	325	C	T	110	0.72
>contig00241	331	331	G	A	108	0.46
>contig00241	355	357	GTT	-	91	0.7
>contig00241	361	361	-	GCT	91	0.67
>contig00241	372	372	A	G	84	0.21
>contig00241	374	374	C	A	82	0.23
>contig00241	397	397	T	G	59	0.37
>contig00241	399	399	A	G	58	0.28
>contig00241	401	401	A	G	59	0.39
>contig00241	402	402	T	C	58	0.24
>contig00241	406	406	T	C	57	0.14
>contig00241	410	410	T	A	50	0.38
>contig00241	421	421	T	C	47	0.21
>contig00241	424	424	C	T	45	0.18
>contig00241	427	427	C	A	45	0.2
>contig00241	428	428	G	A	45	0.11
>contig00241	455	455	C	A	35	0.2
>contig00241	473	473	A	C	32	0.12
>contig00241	525	525	T	C	28	0.11
>contig00242	7	8	CC	TG	34	0.15
>contig00242	11	11	C	T	36	0.17
>contig00242	17	18	TC	GT	37	0.11
>contig00242	26	26	A	T	39	0.13
>contig00242	49	49	C	T	47	0.11
>contig00247	145	146	TG	CT	6	0.5
>contig00247	350	351	TT	ATG	13	0.31
>contig00247	373	373	C	T	13	0.31
>contig00247	421	421	A	T	10	0.3
>contig00247	1278	1278	A	T	7	0.43
>contig00250	59	59	T	G	21	0.33
>contig00250	65	65	A	G	21	0.19
>contig00250	94	94	G	A	19	0.16
>contig00250	104	104	T	G	20	0.25
>contig00250	106	106	C	A	20	0.25
>contig00255	22	22	A	G	108	0.44
>contig00255	61	61	-	T	137	0.16
>contig00255	66	66	-	T	138	0.91
>contig00255	68	68	T	-	141	0.41
>contig00255	85	85	C	T	157	0.79
>contig00255	94	94	T	C	168	0.56
>contig00255	96	96	A	T	171	0.12
>contig00255	109	110	AA	GT	179	0.16
>contig00255	118	118	A	G	187	0.97
>contig00255	130	130	A	T	195	0.69
>contig00255	144	144	T	C	198	0.17
>contig00255	151	151	G	A	204	0.38
>contig00255	155	155	T	G	204	0.33
>contig00255	166	166	A	G	207	0.39
>contig00255	173	173	C	T	210	0.21
>contig00255	197	197	A	-	207	0.24
>contig00255	198	198	G	T	206	0.2
>contig00255	200	200	T	C	205	0.19
>contig00255	211	211	A	G	202	0.2
>contig00255	241	241	-	T	190	0.33
>contig00255	241	241	C	-	190	0.64
>contig00255	247	247	-	G	184	0.18
>contig00255	274	274	A	G	170	0.9
>contig00255	277	277	G	A	168	0.37
>contig00255	305	305	A	G	151	0.96
>contig00255	328	328	A	C	138	0.2
>contig00255	348	348	T	A	117	0.25
>contig00255	355	355	T	C	109	0.22
>contig00255	390	390	T	C	78	0.23
>contig00258	245	245	T	C	6	0.5
>contig00258	253	253	A	G	7	0.57
>contig00261	908	908	G	A	9	0.33
>contig00262	199	199	C	A	10	0.3
>contig00262	296	296	T	A	11	0.27
>contig00262	334	334	T	C	12	0.25
>contig00262	360	360	T	C	10	0.3
>contig00267	175	175	G	C	5	0.8
>contig00270	101	101	G	T	99	0.24
>contig00270	106	106	C	G	100	0.54
>contig00270	282	282	C	T	60	0.27
>contig00272	14	14	C	T	9	0.33
>contig00272	107	108	TT	CC	9	0.33
>contig00272	195	195	T	C	11	0.27
>contig00272	203	203	C	T	10	0.4
>contig00272	213	213	T	C	8	0.37
>contig00272	227	227	G	T	7	0.43
>contig00272	263	263	T	C	6	0.67
>contig00272	305	305	T	A	5	0.6
>contig00272	308	308	T	C	5	0.6
>contig00273	99	99	T	C	14	0.21
>contig00273	130	130	A	G	12	0.33
>contig00273	196	196	C	A	15	0.2
>contig00273	199	199	G	T	16	0.44
>contig00273	202	202	T	G	17	0.18
>contig00273	222	222	T	C	21	0.38
>contig00273	270	270	T	C	21	0.57
>contig00273	285	285	C	T	21	0.33
>contig00273	311	311	A	G	21	0.57
>contig00274	11	11	A	G	17	0.53
>contig00274	12	12	T	C	22	0.45
>contig00274	52	52	G	A	48	0.42
>contig00274	86	86	C	T	48	0.5
>contig00274	91	92	CA	-	44	0.39
>contig00274	95	95	G	AGA	44	0.59
>contig00274	103	103	G	A	44	0.16
>contig00274	110	110	A	T	43	0.47
>contig00274	125	125	A	G	28	0.46
>contig00274	130	130	A	G	28	0.57
>contig00274	141	142	AT	TC	20	0.4
>contig00274	148	148	C	A	20	0.4
>contig00274	176	176	T	C	16	0.44
>contig00274	181	181	C	T	15	0.4
>contig00275	54	54	A	G	25	0.56
>contig00275	55	57	TAT	C	25	0.76
>contig00275	62	62	G	-	25	0.48
>contig00275	82	82	-	A	31	0.26
>contig00275	191	191	C	A	52	0.4
>contig00275	389	389	T	C	52	0.17
>contig00275	455	455	T	A	54	0.15
>contig00275	474	474	G	T	51	0.37
>contig00275	488	488	A	G	51	0.18
>contig00275	524	524	T	C	44	0.32
>contig00275	546	546	G	C	42	0.21
>contig00275	577	577	G	C	46	0.2
>contig00275	1245	1245	C	T	32	0.12
>contig00275	1279	1279	A	G	30	0.13
>contig00275	1283	1285	TTC	ATA	29	0.1
>contig00275	1294	1294	C	A	28	0.14
>contig00278	146	146	G	A	7	0.43
>contig00279	152	152	G	AGT	7	0.43
>contig00279	153	155	TTG	GTCTA	7	0.43
>contig00279	167	167	A	C	7	0.57
>contig00279	188	188	C	G	7	0.43
>contig00279	204	204	A	C	7	0.43
>contig00279	239	239	A	G	8	0.37
>contig00279	249	249	G	A	9	0.44
>contig00279	286	286	G	A	8	0.37
>contig00279	311	311	T	C	9	0.33
>contig00279	329	329	G	A	9	0.33
>contig00279	331	331	T	A	9	0.56
>contig00279	349	349	-	A	7	1
>contig00280	110	110	G	T	7	0.43
>contig00284	72	72	C	T	10	0.4
>contig00284	145	145	C	T	13	0.23
>contig00284	276	276	T	A	20	0.5
>contig00284	288	288	C	T	21	0.14
>contig00284	344	344	A	G	27	0.52
>contig00284	356	356	A	G	28	0.25
>contig00284	428	428	G	A	31	0.19
>contig00284	552	552	C	T	45	0.29
>contig00284	578	578	G	A	44	0.27
>contig00284	582	582	T	C	44	0.36
>contig00284	584	584	G	A	47	0.13
>contig00284	590	590	C	T	46	0.52
>contig00284	623	623	C	T	53	0.26
>contig00284	665	665	C	T	60	0.17
>contig00284	734	734	G	C	55	0.16
>contig00284	824	824	G	A	56	0.29
>contig00284	836	836	C	T	59	0.34
>contig00284	944	944	G	A	75	0.21
>contig00284	974	974	T	C	81	0.16
>contig00284	983	983	A	G	80	0.25
>contig00284	984	984	C	T	81	0.26
>contig00284	992	992	G	T	82	0.39
>contig00284	995	995	A	G	82	0.4
>contig00284	998	998	A	G	80	0.15
>contig00284	1100	1100	T	C	93	0.15
>contig00284	1121	1121	C	T	94	0.19
>contig00284	1136	1136	C	T	96	0.35
>contig00284	1139	1139	A	G	96	0.3
>contig00284	1202	1202	A	G	96	0.2
>contig00284	1214	1214	C	T	100	0.42
>contig00284	1220	1220	C	G	98	0.42
>contig00284	1274	1274	T	C	102	0.46
>contig00284	1299	1299	T	C	97	0.33
>contig00284	1328	1328	C	A	99	0.24
>contig00284	1421	1421	A	G	99	0.3
>contig00284	1478	1478	A	G	105	0.2
>contig00284	1487	1487	G	A	101	0.23
>contig00284	1493	1493	T	C	97	0.2
>contig00286	280	280	A	T	11	0.55
>contig00286	395	398	AGTT	TAGTTG	9	0.44
>contig00286	481	481	G	T	5	0.8
>contig00288	27	27	G	C	55	0.11
>contig00288	39	39	C	T	57	0.12
>contig00288	384	384	G	A	21	0.29
>contig00295	118	118	T	A	61	0.25
>contig00295	168	168	C	G	69	0.14
>contig00295	181	183	AAG	-	72	0.12
>contig00295	209	209	G	A	72	0.14
>contig00295	307	307	T	G	75	0.15
>contig00295	568	568	G	A	41	0.34
>contig00295	631	631	G	A	40	0.17
>contig00295	721	721	A	T	55	0.24
>contig00295	930	930	T	G	44	0.11
>contig00295	1027	1027	A	G	26	0.12
>contig00296	81	81	T	C	59	0.25
>contig00296	120	120	G	A	59	0.22
>contig00296	126	126	C	T	59	0.37
>contig00297	264	264	T	G	18	0.28
>contig00297	564	564	T	G	19	0.37
>contig00297	612	613	TT	AA	18	0.5
>contig00301	270	270	A	G	9	0.33
>contig00301	302	302	-	GG	11	0.55
>contig00301	458	458	T	G	14	0.21
>contig00305	84	84	A	G	13	0.23
>contig00305	636	636	G	A	32	0.22
>contig00305	683	683	C	T	34	0.21
>contig00309	289	289	G	A	27	0.44
>contig00310	54	54	T	C	27	0.11
>contig00310	108	108	A	G	36	0.39
>contig00310	117	117	C	T	38	0.11
>contig00310	249	249	C	T	54	0.2
>contig00310	258	258	T	C	55	0.36
>contig00310	282	282	C	A	55	0.33
>contig00310	291	291	T	G	52	0.33
>contig00310	300	300	C	G	52	0.33
>contig00310	307	310	CACC	-	48	0.31
>contig00310	316	317	TG	ATAAGC	45	0.33
>contig00310	317	317	-	AA	45	0.38
>contig00310	320	320	G	T	46	0.22
>contig00310	327	327	A	G	45	0.31
>contig00311	239	239	T	A	8	0.37
>contig00311	373	373	T	C	9	0.44
>contig00311	595	595	C	G	15	0.53
>contig00311	600	600	C	T	15	0.53
>contig00311	660	660	A	G	15	0.27
>contig00311	671	671	A	T	17	0.41
>contig00311	761	761	C	T	20	0.4
>contig00311	878	878	C	T	18	0.17
>contig00311	899	899	T	C	17	0.18
>contig00311	977	977	C	T	10	0.3
>contig00312	29	29	C	G	114	0.16
>contig00312	101	101	C	T	125	0.19
>contig00312	107	107	G	-	124	0.52
>contig00312	128	128	G	A	120	0.16
>contig00312	153	154	TT	-	114	0.15
>contig00312	209	209	A	G	96	0.51
>contig00312	213	213	T	A	95	0.25
>contig00312	265	265	G	A	82	0.23
>contig00314	360	360	G	C	7	0.43
>contig00314	380	380	A	G	8	0.37
>contig00315	13	13	A	T	28	0.32
>contig00315	28	28	T	C	31	0.32
>contig00315	34	34	T	C	32	0.31
>contig00315	61	61	T	C	43	0.33
>contig00315	106	106	A	G	56	0.29
>contig00315	229	229	C	T	94	0.19
>contig00315	247	247	G	A	95	0.33
>contig00315	289	289	A	T	93	0.39
>contig00317	41	41	T	C	18	0.33
>contig00317	59	59	T	-	34	0.5
>contig00317	73	73	T	C	40	0.2
>contig00317	88	88	A	G	52	0.27
>contig00317	232	232	A	T	44	0.18
>contig00320	56	56	A	G	39	0.31
>contig00320	170	170	-	G	31	0.58
>contig00320	176	176	G	A	26	0.38
>contig00323	609	609	G	A	12	0.5
>contig00323	832	832	A	G	12	0.25
>contig00323	1244	1244	C	A	15	0.2
>contig00324	232	232	G	A	72	0.49
>contig00324	253	253	T	C	72	0.31
>contig00324	262	262	T	C	73	0.18
>contig00324	265	265	G	A	74	0.47
>contig00324	274	274	G	A	75	0.17
>contig00324	321	321	T	C	74	0.2
>contig00324	495	495	A	G	53	0.47
>contig00324	600	600	G	C	49	0.51
>contig00324	621	621	T	C	45	0.16
>contig00324	693	693	T	C	48	0.21
>contig00324	797	797	A	G	38	0.47
>contig00324	1028	1028	A	G	23	0.13
>contig00325	24	24	T	C	44	0.2
>contig00325	50	50	C	G	46	0.11
>contig00325	61	61	C	A	45	0.11
>contig00325	152	152	T	A	41	0.15
>contig00325	170	170	C	T	41	0.2
>contig00326	12	12	G	A	79	0.4
>contig00326	17	17	C	T	83	0.16
>contig00326	21	21	C	G	85	0.95
>contig00326	62	62	A	G	98	0.22
>contig00326	73	73	C	T	96	0.2
>contig00326	100	100	T	C	93	0.91
>contig00326	122	122	A	G	94	0.5
>contig00326	133	133	-	GCTTC	89	0.1
>contig00326	165	166	AA	-	94	0.32
>contig00326	186	186	G	A	95	0.97
>contig00326	200	200	C	T	88	0.44
>contig00326	219	219	G	A	88	0.11
>contig00326	224	224	T	A	88	0.78
>contig00326	237	237	C	T	84	0.11
>contig00326	255	255	C	T	57	0.89
>contig00326	273	273	T	A	52	0.92
>contig00326	279	279	G	T	43	0.12
>contig00330	85	85	C	T	47	0.15
>contig00330	236	236	T	C	56	0.14
>contig00330	260	260	C	T	55	0.16
>contig00330	347	347	G	A	71	0.11
>contig00330	407	407	T	A	83	0.17
>contig00330	554	554	A	C	81	0.22
>contig00330	602	602	G	A	80	0.2
>contig00330	650	650	A	G	75	0.17
>contig00331	152	152	A	G	16	0.5
>contig00331	194	194	C	T	17	0.41
>contig00331	210	210	A	G	14	0.5
>contig00331	221	221	-	TTTAAT	17	0.47
>contig00331	243	243	G	A	22	0.55
>contig00331	270	270	T	G	22	0.64
>contig00331	273	273	C	A	22	0.64
>contig00331	294	294	C	A	18	0.56
>contig00334	11	11	T	A	26	0.19
>contig00334	38	38	T	G	28	0.18
>contig00334	131	131	C	G	28	0.25
>contig00334	189	189	C	T	28	0.43
>contig00335	397	397	T	G	8	0.37
>contig00335	400	400	G	T	8	0.37
>contig00335	456	456	T	A	7	0.43
>contig00335	492	492	C	T	9	0.44
>contig00335	526	526	C	T	9	0.44
>contig00335	1119	1119	G	A	13	0.38
>contig00335	1139	1139	C	A	14	0.43
>contig00335	1217	1217	C	T	13	0.46
>contig00335	1238	1238	T	C	14	0.5
>contig00335	1436	1436	C	A	12	0.25
>contig00335	1438	1438	A	G	12	0.33
>contig00335	1588	1588	G	A	10	0.3
>contig00335	1607	1607	A	T	10	0.3
>contig00335	1954	1954	C	T	8	0.37
>contig00335	2146	2146	C	T	12	0.42
>contig00335	2242	2242	T	C	14	0.43
>contig00335	2311	2311	C	A	14	0.5
>contig00335	2314	2314	G	A	14	0.5
>contig00335	2340	2340	C	T	12	0.42
>contig00337	439	439	G	A	15	0.2
>contig00337	521	521	T	C	11	0.36
>contig00337	878	878	T	A	12	0.42
>contig00337	950	950	A	C	16	0.44
>contig00337	1004	1004	A	G	12	0.33
>contig00337	1017	1017	G	A	11	0.45
>contig00338	71	71	T	C	14	0.29
>contig00338	96	96	A	T	14	0.36
>contig00338	164	164	C	T	18	0.44
>contig00338	223	223	T	C	17	0.41
>contig00338	257	257	C	G	13	0.38
>contig00339	102	102	C	T	7	0.43
>contig00347	1172	1172	C	T	14	0.43
>contig00347	1180	1180	C	G	14	0.21
>contig00347	1212	1213	AC	-	13	0.54
>contig00347	1213	1213	-	TA	14	0.36
>contig00347	1280	1280	T	A	9	0.33
>contig00349	87	87	A	C	4	0.75
>contig00354	109	109	C	T	15	0.2
>contig00354	146	147	CT	-	12	0.25
>contig00354	284	284	G	A	9	0.33
>contig00354	297	297	A	T	9	0.44
>contig00354	330	330	T	C	10	0.5
>contig00354	340	340	G	A	10	0.3
>contig00354	344	344	G	C	10	0.3
>contig00356	323	323	G	A	10	0.4
>contig00356	689	689	A	CG	15	0.27
>contig00356	718	718	A	C	14	0.21
>contig00356	730	730	C	T	15	0.2
>contig00356	798	798	T	A	10	0.5
>contig00356	855	855	G	A	9	0.33
>contig00356	867	867	A	T	9	0.44
>contig00356	942	942	A	G	8	0.37
>contig00356	986	986	T	A	8	0.37
>contig00356	1042	1042	T	A	8	0.5
>contig00356	1067	1067	A	T	8	0.5
>contig00357	557	557	C	A	4	0.75
>contig00362	240	240	G	A	5	0.6
>contig00363	254	254	T	G	5	0.6
>contig00364	42	42	C	T	13	0.31
>contig00364	61	61	T	C	14	0.29
>contig00364	64	64	C	T	14	0.21
>contig00364	70	71	AA	TC	15	0.27
>contig00364	157	157	G	A	21	0.14
>contig00364	176	176	T	C	20	0.25
>contig00364	209	209	G	A	21	0.14
>contig00364	230	230	C	T	22	0.18
>contig00364	264	264	T	A	25	0.48
>contig00364	288	288	C	T	26	0.42
>contig00364	291	291	C	T	26	0.15
>contig00364	313	313	G	A	24	0.12
>contig00364	331	331	G	A	26	0.12
>contig00364	391	391	C	T	15	0.2
>contig00364	399	399	G	T	17	0.24
>contig00364	427	427	A	G	16	0.5
>contig00364	432	432	G	A	16	0.37
>contig00367	726	726	C	T	8	0.37
>contig00369	49	49	C	A	5	0.6
>contig00374	294	294	A	CG	14	0.43
>contig00374	296	296	A	-	14	0.5
>contig00374	305	305	T	C	16	0.5
>contig00374	308	308	T	GC	17	0.29
>contig00374	334	334	C	G	20	0.2
>contig00374	342	342	T	C	20	0.15
>contig00374	345	346	AG	-	20	0.15
>contig00374	351	351	T	C	20	0.15
>contig00374	395	395	C	G	16	0.19
>contig00375	76	76	A	G	7	0.43
>contig00375	129	129	G	A	9	0.33
>contig00375	131	131	T	A	9	0.33
>contig00375	736	736	G	T	8	0.5
>contig00376	62	62	G	A	12	0.33
>contig00376	80	80	G	A	11	0.27
>contig00377	66	66	G	A	6	0.5
>contig00380	79	79	T	A	11	0.82
>contig00380	93	93	G	-	12	0.75
>contig00380	99	99	T	C	14	0.36
>contig00380	106	106	T	G	18	0.17
>contig00380	109	109	G	A	18	0.39
>contig00380	118	118	T	A	16	0.69
>contig00380	151	151	G	T	15	0.27
>contig00380	153	153	A	T	17	0.18
>contig00380	179	179	T	G	16	0.25
>contig00380	193	193	A	T	18	0.33
>contig00380	197	197	A	G	19	0.79
>contig00380	221	221	G	T	24	0.21
>contig00380	226	226	A	G	25	0.16
>contig00380	240	240	T	A	24	0.37
>contig00380	251	251	T	G	23	0.22
>contig00380	273	274	GG	T	20	0.45
>contig00380	276	276	-	G	20	0.8
>contig00380	278	278	T	A	20	0.15
>contig00380	285	285	G	T	20	0.55
>contig00380	300	300	A	T	18	0.22
>contig00380	304	304	C	G	19	0.58
>contig00381	104	104	A	G	8	0.5
>contig00381	108	108	T	A	8	0.37
>contig00381	119	119	T	C	11	0.64
>contig00381	121	121	T	C	12	0.5
>contig00381	133	133	T	A	14	0.21
>contig00381	140	140	G	A	14	0.93
>contig00381	145	147	TCC	CT	14	0.57
>contig00381	155	155	A	-	14	0.93
>contig00381	176	176	T	-	14	0.93
>contig00381	207	207	A	G	14	0.21
>contig00381	211	211	C	T	15	0.27
>contig00381	242	242	G	A	12	0.33
>contig00381	245	245	T	C	12	0.67
>contig00381	250	252	TCC	CCT	12	0.25
>contig00385	284	284	C	T	13	0.23
>contig00385	345	345	C	T	16	0.19
>contig00385	376	377	TT	-	16	0.19
>contig00385	420	420	C	A	17	0.18
>contig00385	433	433	A	G	17	0.41
>contig00386	247	247	T	C	5	0.6
>contig00387	20	20	A	T	5	0.8
>contig00387	28	28	T	A	6	0.67
>contig00387	56	56	C	A	6	0.5
>contig00387	66	66	C	T	5	1
>contig00388	162	162	A	T	10	0.3
>contig00388	169	169	-	A	11	0.73
>contig00388	210	210	T	A	4	0.75
>contig00390	67	67	A	T	6	0.5
>contig00390	102	102	A	G	8	0.37
>contig00390	112	112	C	T	7	0.43
>contig00390	114	114	T	A	7	0.43
>contig00390	145	145	G	A	6	0.5
>contig00390	249	249	T	C	6	0.5
>contig00391	88	88	T	C	42	0.12
>contig00391	152	152	A	G	46	0.26
>contig00391	168	168	-	AT	45	0.2
>contig00391	173	174	TA	-	46	0.17
>contig00391	247	247	-	G	45	0.13
>contig00391	263	264	AT	-	45	0.29
>contig00391	317	318	AA	TC	43	0.19
>contig00391	374	376	TTA	-	50	0.26
>contig00391	455	455	C	A	43	0.33
>contig00391	475	475	C	T	43	0.19
>contig00391	536	536	C	T	45	0.22
>contig00391	547	547	C	T	44	0.14
>contig00391	609	609	A	G	43	0.14
>contig00391	629	629	G	T	40	0.12
>contig00391	634	636	AGC	-	40	0.1
>contig00391	641	641	C	A	39	0.23
>contig00391	642	642	A	G	36	0.19
>contig00391	1449	1449	G	A	10	0.3
>contig00391	2082	2082	G	A	8	0.5
>contig00392	193	193	G	A	70	0.1
>contig00395	918	918	A	C	37	0.11
>contig00396	619	619	A	G	7	0.43
>contig00396	620	620	C	T	7	0.43
>contig00397	27	27	A	T	6	0.5
>contig00397	141	141	C	T	50	0.38
>contig00397	162	162	A	T	51	0.18
>contig00397	387	387	C	A	64	0.17
>contig00397	463	463	C	T	53	0.17
>contig00397	694	694	C	T	47	0.26
>contig00397	696	696	C	T	48	0.37
>contig00397	811	811	T	A	52	0.31
>contig00397	819	819	G	A	53	0.19
>contig00397	896	896	G	A	59	0.25
>contig00397	920	920	C	T	60	0.25
>contig00398	830	830	A	C	13	0.54
>contig00404	274	274	T	A	23	0.43
>contig00406	241	241	G	A	11	0.27
>contig00407	1067	1067	C	A	8	0.37
>contig00407	1103	1103	C	T	9	0.33
>contig00407	1238	1238	T	A	10	0.4
>contig00407	1639	1639	A	T	15	0.2
>contig00407	1662	1662	T	A	18	0.28
>contig00411	198	198	A	T	27	0.41
>contig00411	216	216	C	T	28	0.18
>contig00411	240	240	C	G	27	0.26
>contig00411	270	270	C	T	30	0.27
>contig00415	166	166	C	T	37	0.19
>contig00415	259	259	T	A	39	0.15
>contig00415	277	277	C	T	38	0.21
>contig00415	416	416	A	T	41	0.17
>contig00415	634	634	C	A	42	0.17
>contig00416	144	147	ATTA	-	64	0.14
>contig00416	194	194	T	G	62	0.4
>contig00416	335	337	ATA	-	68	0.1
>contig00416	834	834	A	G	43	0.19
>contig00416	843	843	T	C	42	0.31
>contig00416	885	885	G	A	39	0.18
>contig00416	960	960	G	A	41	0.37
>contig00416	1014	1014	C	A	31	0.13
>contig00416	1027	1027	T	A	32	0.12
>contig00416	1027	1028	TC	GT	32	0.19
>contig00416	1044	1044	G	A	31	0.13
>contig00416	1182	1182	T	C	29	0.45
>contig00416	1371	1371	A	G	23	0.35
>contig00416	1509	1509	A	T	18	0.33
>contig00416	1566	1566	G	T	19	0.21
>contig00416	1572	1572	G	A	22	0.32
>contig00416	1842	1842	T	C	14	0.21
>contig00416	1860	1860	C	T	15	0.2
>contig00416	1977	1977	A	G	10	0.3
>contig00416	2028	2028	C	A	11	0.36
>contig00416	2097	2097	T	A	10	0.3
>contig00417	635	635	T	C	5	0.6
>contig00417	649	649	T	A	4	0.75
>contig00417	665	665	G	A	6	0.83
>contig00417	674	674	T	C	6	0.83
>contig00417	685	685	A	G	6	0.67
>contig00418	256	256	G	A	9	0.33
>contig00418	978	978	G	T	10	0.4
>contig00420	135	135	T	A	25	0.16
>contig00420	144	144	A	T	24	0.17
>contig00420	217	217	G	A	25	0.12
>contig00420	375	375	G	A	24	0.25
>contig00421	286	286	A	C	5	0.8
>contig00421	310	310	A	G	10	0.4
>contig00421	334	334	A	T	11	0.45
>contig00421	338	338	T	C	11	0.45
>contig00421	349	349	A	G	11	0.64
>contig00421	356	356	G	A	11	0.55
>contig00421	374	374	T	C	12	0.67
>contig00421	381	381	G	A	12	0.67
>contig00421	395	395	A	G	12	0.58
>contig00421	400	400	C	A	12	0.42
>contig00421	414	414	T	C	12	0.58
>contig00421	419	419	G	A	12	0.67
>contig00421	429	429	G	T	14	0.36
>contig00421	436	436	T	-	14	0.57
>contig00421	446	446	G	A	15	0.67
>contig00421	452	452	G	A	16	0.62
>contig00421	460	460	A	C	17	0.59
>contig00421	465	465	A	G	18	0.56
>contig00421	480	480	-	AAA	17	0.65
>contig00421	480	480	-	AAA	17	0.71
>contig00421	483	485	TTA	-	18	0.61
>contig00421	491	491	A	G	18	0.5
>contig00421	494	494	T	A	20	0.8
>contig00421	548	548	G	A	28	0.29
>contig00421	581	581	T	A	27	0.15
>contig00421	592	592	T	G	28	0.71
>contig00421	639	639	T	C	29	0.69
>contig00421	641	641	G	A	28	0.14
>contig00421	688	688	G	A	29	0.38
>contig00421	695	698	GTTA	ATTT	28	0.57
>contig00421	702	702	T	G	29	0.52
>contig00421	718	718	T	C	29	0.52
>contig00421	731	731	G	A	29	0.38
>contig00421	735	735	A	G	29	0.52
>contig00421	744	744	C	T	27	0.22
>contig00421	753	753	A	C	27	0.11
>contig00421	765	765	G	T	27	0.11
>contig00421	770	770	T	C	25	0.36
>contig00421	808	809	AA	GC	27	0.33
>contig00421	814	814	A	G	26	0.38
>contig00421	821	821	C	T	24	0.42
>contig00421	829	829	C	T	24	0.42
>contig00421	841	841	A	G	25	0.4
>contig00421	852	852	A	C	26	0.38
>contig00421	862	862	T	A	26	0.38
>contig00421	922	922	A	C	19	0.21
>contig00421	937	937	T	C	18	0.33
>contig00421	940	940	C	T	17	0.18
>contig00423	28	28	T	A	5	0.6
>contig00424	44	44	G	A	16	0.75
>contig00424	54	54	G	T	16	0.44
>contig00424	62	62	T	A	18	0.72
>contig00424	93	93	G	T	18	0.5
>contig00424	109	109	G	A	18	0.72
>contig00424	119	119	A	G	19	0.37
>contig00424	169	169	T	G	20	0.35
>contig00427	96	97	GT	-	7	0.71
>contig00427	116	116	A	G	6	0.67
>contig00430	174	174	-	ATG	5	0.6
>contig00430	235	235	C	T	6	0.5
>contig00430	304	307	AATA	TAC	5	0.6
>contig00432	431	431	C	A	13	0.38
>contig00433	10	10	A	T	4	0.75
>contig00433	19	19	A	G	4	0.75
>contig00435	265	265	T	A	10	0.3
>contig00435	305	305	G	T	10	0.3
>contig00437	236	236	C	A	7	0.43
>contig00437	242	242	T	A	7	0.43
>contig00439	144	144	T	C	4	0.75
>contig00439	209	209	C	T	10	0.5
>contig00439	293	293	G	A	10	0.5
>contig00439	425	425	C	T	8	0.37
>contig00444	310	310	T	A	6	0.5
>contig00444	354	354	T	-	11	0.64
>contig00444	356	356	A	G	10	0.4
>contig00444	424	424	A	G	10	0.7
>contig00444	425	425	C	T	10	0.7
>contig00447	25	25	A	T	49	0.86
>contig00447	31	31	G	T	51	0.22
>contig00447	39	39	G	A	53	0.3
>contig00447	67	67	C	A	65	0.8
>contig00447	81	81	G	T	70	0.27
>contig00447	89	89	T	G	75	0.27
>contig00447	91	91	G	A	76	0.26
>contig00447	94	94	T	C	76	0.25
>contig00447	130	130	C	T	78	0.33
>contig00447	141	146	TTTTTG	CTTTTT	61	0.13
>contig00447	193	193	A	T	68	0.13
>contig00447	198	198	A	T	67	0.4
>contig00447	221	221	A	T	61	0.72
>contig00447	229	229	T	G	58	0.1
>contig00447	254	254	A	-	59	0.19
>contig00447	255	255	G	T	64	0.44
>contig00447	271	271	A	C	102	0.45
>contig00447	275	275	C	T	108	0.83
>contig00447	285	285	T	C	114	0.53
>contig00447	287	287	A	T	114	0.83
>contig00447	290	290	A	T	114	0.78
>contig00447	294	294	T	A	150	0.62
>contig00447	317	317	G	T	228	0.91
>contig00447	330	330	T	C	231	0.13
>contig00447	333	336	CATT	-	231	0.74
>contig00447	342	342	A	T	232	0.18
>contig00447	345	345	C	A	232	0.75
>contig00447	353	353	C	T	233	0.14
>contig00447	380	380	T	G	232	0.68
>contig00447	387	387	T	C	227	0.75
>contig00447	391	391	T	C	223	0.13
>contig00448	14	14	G	T	60	0.18
>contig00448	22	22	G	C	61	0.2
>contig00448	28	28	G	C	64	0.14
>contig00448	42	42	T	C	65	0.17
>contig00448	73	74	TT	-	13	0.54
>contig00449	77	82	ATTTGG	TATGA	4	0.75
>contig00453	228	228	T	C	6	0.67
>contig00453	268	269	AG	-	9	0.56
>contig00453	293	293	G	T	9	0.67
>contig00453	300	300	T	C	9	0.44
>contig00462	15	15	T	A	11	0.36
>contig00462	31	31	C	A	11	0.45
>contig00462	45	45	A	G	11	0.45
>contig00462	49	49	T	C	13	0.46
>contig00462	54	54	A	G	13	0.46
>contig00462	59	59	T	A	14	0.5
>contig00462	61	61	A	T	14	0.29
>contig00462	92	92	A	CT	14	0.29
>contig00462	98	100	GTT	-	14	0.21
>contig00462	131	131	C	A	13	0.54
>contig00462	152	152	A	T	13	0.46
>contig00462	173	173	T	C	12	0.5
>contig00465	142	142	G	A	8	0.37
>contig00468	42	42	C	G	5	0.6
>contig00468	69	69	A	T	6	0.5
>contig00469	736	736	G	T	14	0.21
>contig00474	308	308	A	G	6	0.67
>contig00474	398	398	G	A	6	0.5
>contig00474	467	467	T	C	7	0.43
>contig00474	475	475	G	A	8	0.5
>contig00474	531	531	T	A	9	0.33
>contig00474	573	573	A	C	10	0.6
>contig00474	574	574	G	T	10	0.6
>contig00474	583	583	A	G	9	0.33
>contig00474	589	589	A	G	10	0.3
>contig00474	612	612	T	C	10	0.3
>contig00475	12	12	T	A	12	0.42
>contig00475	55	55	C	G	20	0.25
>contig00475	60	60	T	A	20	0.25
>contig00475	62	62	C	A	20	0.25
>contig00475	72	72	C	A	20	0.25
>contig00475	77	77	G	A	21	0.24
>contig00475	87	87	A	G	23	0.17
>contig00475	106	106	C	A	22	0.23
>contig00475	120	120	A	T	22	0.23
>contig00475	128	128	G	A	22	0.23
>contig00475	132	132	C	T	22	0.23
>contig00475	135	135	C	T	22	0.23
>contig00475	155	155	G	A	14	0.36
>contig00475	162	162	A	G	12	0.42
>contig00475	323	323	C	T	14	0.5
>contig00476	23	23	T	C	29	0.48
>contig00476	27	27	A	C	31	0.45
>contig00476	30	31	GA	TT	31	0.45
>contig00476	56	56	C	G	32	0.5
>contig00476	58	58	A	T	32	0.47
>contig00476	61	61	G	C	32	0.5
>contig00476	65	65	T	C	33	0.15
>contig00476	69	69	A	C	34	0.5
>contig00476	72	72	-	TG	33	0.39
>contig00476	78	79	AG	-	33	0.42
>contig00476	82	82	C	G	34	0.5
>contig00476	85	85	G	-	34	0.5
>contig00476	99	99	C	T	37	0.46
>contig00476	100	100	A	G	37	0.51
>contig00476	106	106	C	G	37	0.16
>contig00476	150	150	C	T	37	0.62
>contig00476	156	156	T	C	37	0.11
>contig00476	157	157	A	G	37	0.43
>contig00476	159	159	A	G	37	0.16
>contig00476	170	170	C	A	37	0.11
>contig00476	196	196	A	C	37	0.14
>contig00476	236	236	A	G	34	0.41
>contig00476	252	252	A	T	27	0.63
>contig00476	258	258	G	A	23	0.26
>contig00476	261	261	G	C	22	0.23
>contig00476	278	278	A	T	18	0.22
>contig00477	41	41	C	T	91	0.3
>contig00477	59	59	C	T	100	0.35
>contig00477	68	68	G	T	101	0.25
>contig00477	104	104	G	A	91	0.31
>contig00477	188	188	A	G	74	0.38
>contig00477	194	194	T	G	72	0.12
>contig00477	221	221	A	T	25	0.16
>contig00477	226	226	A	G	25	0.12
>contig00477	260	260	G	A	23	0.13
>contig00477	410	410	A	G	10	0.3
>contig00477	419	419	C	T	15	0.27
>contig00477	436	436	C	T	19	0.16
>contig00477	437	437	G	A	19	0.16
>contig00477	441	441	G	A	20	0.25
>contig00477	461	461	C	T	21	0.29
>contig00477	536	536	A	G	23	0.35
>contig00477	553	553	G	T	24	0.29
>contig00477	559	559	C	G	25	0.28
>contig00477	564	564	G	T	24	0.29
>contig00477	565	565	C	T	24	0.29
>contig00477	572	572	T	C	25	0.28
>contig00477	578	578	T	C	26	0.54
>contig00477	587	587	T	C	26	0.23
>contig00477	594	594	C	T	27	0.37
>contig00477	606	609	AACG	GCCA	27	0.26
>contig00477	625	625	A	C	29	0.1
>contig00477	632	632	A	T	29	0.24
>contig00477	635	635	T	A	29	0.24
>contig00477	645	645	A	G	29	0.24
>contig00477	653	653	T	C	29	0.24
>contig00477	674	674	T	G	30	0.23
>contig00477	683	683	G	A	30	0.2
>contig00477	701	701	C	A	27	0.11
>contig00477	708	708	A	T	24	0.25
>contig00477	725	725	C	T	23	0.17
>contig00477	741	741	G	A	21	0.24
>contig00477	743	743	G	C	20	0.2
>contig00477	752	752	G	A	20	0.15
>contig00478	6	6	A	T	60	0.18
>contig00478	15	15	T	G	62	0.26
>contig00478	43	43	G	-	68	0.6
>contig00478	107	107	C	T	77	0.31
>contig00478	151	151	C	T	63	0.35
>contig00478	159	159	C	A	62	0.19
>contig00484	32	32	A	C	23	0.3
>contig00484	73	73	A	G	44	0.11
>contig00484	181	181	A	G	50	0.1
>contig00484	229	231	GGA	TTC	54	0.11
>contig00484	334	334	G	C	48	0.19
>contig00484	469	469	T	A	39	0.13
>contig00484	475	475	A	G	37	0.14
>contig00484	490	490	G	A	37	0.14
>contig00484	511	511	T	G	34	0.15
>contig00484	1013	1015	TCA	C	27	0.11
>contig00484	1054	1054	C	T	25	0.12
>contig00484	1168	1168	C	A	21	0.24
>contig00484	1204	1204	G	A	16	0.25
>contig00484	1219	1219	C	T	17	0.24
>contig00484	1504	1504	T	A	16	0.19
>contig00486	10	10	T	C	6	0.5
>contig00486	33	33	T	C	7	0.43
>contig00487	183	183	G	A	5	0.6
>contig00487	214	214	G	A	5	0.6
>contig00487	267	267	G	C	8	0.62
>contig00487	307	307	T	G	9	0.67
>contig00487	333	334	TT	CC	13	0.31
>contig00487	333	334	TT	C	13	0.38
>contig00487	345	345	C	T	17	0.18
>contig00487	370	370	G	C	19	0.26
>contig00487	380	380	A	G	19	0.16
>contig00487	401	401	G	A	19	0.21
>contig00487	435	437	AAG	CAA	18	0.22
>contig00487	450	450	G	A	19	0.16
>contig00487	469	469	A	T	19	0.68
>contig00487	495	497	CCA	AC	17	0.53
>contig00487	511	511	A	T	15	0.33
>contig00487	525	525	C	A	12	0.25
>contig00491	229	229	A	TG	6	0.67
>contig00491	257	257	G	T	4	0.75
>contig00499	98	98	G	T	11	0.36
>contig00499	134	134	G	A	12	0.25
>contig00501	169	169	G	T	7	0.43
>contig00501	194	194	C	A	9	0.33
>contig00501	211	211	G	T	9	0.44
>contig00502	239	239	T	G	7	0.43
>contig00502	254	254	C	T	7	0.43
>contig00502	274	274	G	CT	7	0.57
>contig00502	285	285	G	T	9	0.33
>contig00502	293	293	G	C	9	0.33
>contig00502	327	330	CTTC	T	9	0.56
>contig00502	348	348	G	A	10	0.6
>contig00502	351	351	T	G	10	0.3
>contig00502	365	365	G	C	10	0.4
>contig00504	31	31	T	C	19	0.21
>contig00504	37	37	C	A	19	0.21
>contig00504	40	40	T	G	19	0.26
>contig00504	47	47	T	C	20	0.45
>contig00504	50	50	A	T	19	0.16
>contig00504	62	62	A	-	19	0.47
>contig00504	63	63	T	C	18	0.28
>contig00504	86	86	T	C	18	0.22
>contig00504	108	108	A	G	18	0.22
>contig00504	113	113	A	T	18	0.17
>contig00504	181	182	TT	A	11	0.55
>contig00504	244	244	A	T	12	0.25
>contig00505	11	11	A	C	7	0.57
>contig00505	69	69	T	C	11	0.36
>contig00505	98	98	T	G	13	0.31
>contig00505	188	188	G	T	20	0.25
>contig00505	482	482	C	A	15	0.2
>contig00505	535	535	T	A	11	0.36
>contig00505	545	545	T	A	11	0.36
>contig00505	642	642	A	T	11	0.36
>contig00505	822	822	G	T	14	0.29
>contig00505	977	977	T	C	15	0.4
>contig00505	1011	1011	G	T	12	0.25
>contig00505	1431	1431	G	A	7	0.43
>contig00505	1540	1540	G	C	6	0.5
>contig00505	1674	1674	T	G	9	0.33
>contig00505	2309	2309	A	T	12	0.33
>contig00505	2379	2379	G	C	10	0.4
>contig00505	2613	2613	A	C	9	0.56
>contig00505	2642	2642	C	T	9	0.67
>contig00505	2664	2664	A	G	9	0.67
>contig00505	2755	2755	C	T	9	0.33
>contig00505	2758	2758	C	T	9	0.67
>contig00505	2767	2767	T	C	9	0.67
>contig00505	2784	2784	T	C	8	0.62
>contig00506	14	14	G	T	12	0.5
>contig00506	19	19	G	A	12	0.58
>contig00506	29	29	G	A	15	0.33
>contig00506	38	38	C	T	15	0.2
>contig00506	47	47	C	T	15	0.33
>contig00506	64	64	C	T	15	0.27
>contig00506	66	66	G	C	15	0.2
>contig00506	111	111	A	G	15	0.53
>contig00506	149	149	A	G	14	0.29
>contig00506	166	166	T	C	14	0.36
>contig00506	184	184	C	T	14	0.5
>contig00508	622	622	T	G	11	0.45
>contig00508	625	625	T	G	11	0.45
>contig00508	978	978	T	G	35	0.2
>contig00508	984	984	A	G	35	0.11
>contig00509	76	77	TT	CA	8	0.37
>contig00509	234	234	T	C	20	0.3
>contig00509	261	261	C	A	27	0.44
>contig00509	528	528	A	G	31	0.35
>contig00509	600	600	G	A	26	0.31
>contig00511	193	193	A	G	32	0.34
>contig00511	218	218	G	T	32	0.41
>contig00511	311	311	A	G	36	0.22
>contig00511	508	508	C	T	50	0.42
>contig00511	564	564	A	T	48	0.37
>contig00511	567	567	G	A	48	0.19
>contig00511	658	658	C	T	50	0.38
>contig00511	716	716	C	T	51	0.2
>contig00511	727	727	G	A	52	0.19
>contig00511	775	775	A	T	45	0.16
>contig00511	775	775	A	C	47	0.13
>contig00511	816	816	A	G	37	0.11
>contig00511	832	832	A	G	42	0.4
>contig00511	899	899	G	T	43	0.37
>contig00511	925	925	C	T	45	0.36
>contig00511	970	970	C	A	43	0.19
>contig00511	1028	1028	A	C	45	0.2
>contig00511	1156	1156	A	G	54	0.22
>contig00511	1234	1234	G	A	54	0.39
>contig00511	1275	1275	A	T	51	0.41
>contig00511	1282	1282	T	C	46	0.24
>contig00511	1309	1309	G	A	22	0.18
>contig00514	50	50	T	G	8	0.5
>contig00514	71	71	C	T	8	0.37
>contig00514	251	251	A	T	12	0.33
>contig00514	698	698	G	A	8	0.5
>contig00514	901	901	C	A	9	0.56
>contig00514	922	922	A	T	14	0.21
>contig00514	1069	1069	G	A	18	0.44
>contig00514	1243	1243	T	C	16	0.31
>contig00514	1267	1267	C	T	15	0.27
>contig00514	1303	1303	C	T	15	0.2
>contig00514	1342	1342	C	A	14	0.29
>contig00514	1358	1358	A	C	14	0.29
>contig00514	1402	1402	T	A	15	0.2
>contig00514	1433	1440	AAGAGATA	-	17	0.24
>contig00514	1446	1446	G	T	18	0.28
>contig00514	1494	1494	A	C	19	0.37
>contig00514	1558	1558	A	C	26	0.15
>contig00514	1586	1586	C	A	25	0.16
>contig00514	1603	1603	T	C	24	0.42
[truncated: 25,778 more rows]
